# Supplementary material for: Defining the role of NG2-expressing cells in experimental models of multiple sclerosis. A biofunctional analysis of the neurovascular unit in wild type and NG2 null mice
Source: PLoS One. 2019 Mar 14;14(3):e0213508. doi: 10.1371/journal.pone.0213508 (PMC6417733; doi:10.1371/journal.pone.0213508)
Supplement: S1 Excel file — (XLSX) [file pone.0213508.s005.xlsx]

## Sheet: Foglio1
		JV OPC linear density OR CVL =number of JV OPC /multiple of 100 um of vessel length																						PV OPC linear density OR CVL =number of JV OPC /multiple of 100 um of vessel length																								number of counted JV opc per mouse
		P6 controls			P6 NG2KO			naive wt			EAE WT 20DPI		EAE WT 40DPI			naive NG2KO			EAE NG2KO 20DPI		EAE NG2KO 40DPI			P6 controls			P6 NG2KO			naive wt			EAE WT 20DPI		EAE WT 40DPI			naive NG2KO			EAE NG2KO 20DPI		EAE NG2KO 40DPI					mean EAE WT 20 DPI
		30	1.17		34	0.35		3	0.556		5	1	7	0.7		38	0.3		18	0.7	25	0.7		30	0.13		34	0.04		3	0.032		5	0.4	7	0.19		38	0.056		18	0.11	25	0.002				270.6
		31	0.65		35	0.36		6	0.42		4	0.7	8	0.42		39	0.43		19	0.55	26	0.61		31	0.19		35	0.04		6	0.02		4	0.2	8	0.08		39	0.05		19	0.03	26	0.16				mean EAE WT 40 DPI
		32	0.78		36	0.79		1	0.65		15	0.78	9	0.48		17	0.32		20	0.405	27	0.44		32	0.08		36	0.06		1	0.008		15	0.22	9	0.01		17	0.05		20	0.05	27	0.003				230.833
		33	0.99		37	0.41		12	0.408		16	0.84	10	0.55		21	0.3		23	0.5	28	0.83		33	0.05		37	0.05		12	0.02		16	0.23	10	0.01		21	0.05		23	0.013	28	0.004
		mean	0.8975		mean	0.4775		13	0.3		2	0.64	11	0.71		22	0.2		24	0.323	29	0.45		mean	0.1125		mean	0.0475		13	0.02		2	0.11	11	0.006		22	0.05		24	0.061	29	0.002				mean EAE NG2KO 20 DPI
		sd	0.229401		sd	0.20998		mean	0.4668		mean	0.792	14	0.7		mean	0.31		mean	0.4956	mean	0.606		sd	0.0613052		sd	0.00957427		mean	0.02		mean	0.232	14	0.01		mean	0.0512		mean	0.0528	mean	0.0342				108.4
								sd	0.13692		sd	0.138996	mean	0.593333		sd	0.0818535		sd	0.143838	sd	0.166523								sd	0.00848528		sd	0.105214	mean	0.051		sd	0.00268328		sd	0.0369148	sd	0.0703292				mean EAE NG2KO 40 DPI
													sd	0.127384											0.10±0.06										sd	0.073797												203.6
		% JV OPCs																						% PV OPCs																						% Pa OPCs
		P6 controls			P6 NG2KO			naive wt			EAE WT 20DPI		EAE WT 40DPI			naive NG2KO			EAE NG2KO 20DPI		EAE NG2KO 40DPI			P6 controls			P6 NG2KO			naive wt			EAE WT 20DPI		EAE WT 40DPI			naive NG2KO			EAE NG2KO 20DPI		EAE NG2KO 40DPI			P6 controls			P6 NG2KO
		30	30.3		34	17.9		3	26.55		5	38.3	7	47		38	23.6		18	46.6	25	39.8		30	5.4		34	4.02		3	0.36		5	3.99	7	0.8		38	0.056		18	0.87	25	0.4		30	69.9		34
		31	23.9		35	20.18		6	15.1		4	46	8	53.1		39	33.8		19	44.8	26	42.1		31	4.1		35	3.1		6	1.34		4	9.68	8	0.84		39	0.08		19	8.71	26	0.58		31	71.8		35
		32	27.7		36	19.9		1	5.1		15	53	9	52.2		17	24.5		20	18.8	27	16.79		32	3		36	2.78		1	1.33		15	13.13	9	1.17		17	0.05		20	0.35	27	0.26		32	66.2		36
		33	20.93		37	18.86		12	3.66		16	59.9	10	52.1		21	30.8		23	18.27	28	12.26		33	5.64		37	2.5		12	0.33		16	5.48	10	0.9		21	0.01		23	3.6	28	5.28		33	73.6		37
		mean	25.7075		mean	19.21		13	0.03		2	52.5	11	55.7		22	23.8		24	16.8	29	25.81		mean	4.535		mean	3.1		13	0.52		2	6.9	11	0.88		22	0.115		24	8.66	29	5.2		mean	70.375		mean
		sd	4.12927		sd	1.04173		mean	10.088		mean	49.94	14	52		mean	27.3		mean	29.054	mean	27.352		sd	1.22674		sd	0.660505		mean	0.776		mean	7.836	14	0.81		mean	0.0622		mean	4.438	mean	2.344		sd	3.16689		sd
								sd	10.7643		sd	8.15678	mean	52.0167		sd	4.69787		sd	15.2266	sd	13.3619								sd	0.515393		sd	3.62785	mean	0.9		sd	0.038784		sd	4.06878	sd	2.64626
													sd	2.8266																					sd	0.13784
		JV doublet OPC linear density OR CVL =number of JV doublet OPC /multiple of 100 um of vessel length																										ratio between JV OPC volume density and Pa OPC volume density
		P6 controls			P6 NG2KO			naive wt			EAE WT 20DPI		EAE WT 40DPI			naive NG2KO			EAE NG2KO 20DPI		EAE NG2KO 40DPI							naive wt			EAE WT 20DPI		EAE WT 40DPI			naive NG2KO			EAE NG2KO 20DPI		EAE NG2KO 40DPI
		30	0.124		34	0.035		3	0.055		5	0.04	7	0.135		38	0.007		18	0.081	25	1.38						3	2.5		5	6.6	7	6.11		38	2.5		18	2.81	25	2.11
		31	0.12		35	0.031		6	0.042		4	0.02	8	0.13		39	0.035		19	0.065	26	0.07						6	3.45		4	7.2	8	6.7		39	2.76		19	2.12	26	2.87
		32	0.132		36	0.049		1	0.065		15	0.025	9	0.11		17	0.02		20	0.005	27	0.85						1	2.1		15	7.4	9	7.9		17	2.52		20	2.2	27	3.03
		33	0.108		37	0.003		12	0.038		16	0.009	10	0.09		21	0.03		23	0	28	0.69						12	1.87		16	7.8	10	6.9		21	2.73		23	3.6	28	2.05
		mean	0.121		mean	0.0295		13	0.011		2	0.014	11	0.06		22	0.02		24	0	29	0						13	2.9		2	7.2	11	8.01		22	2.99		24	2.7	29	2.41
		sd	0.01		sd	0.0192787		mean	0.0422		mean	0.0216	14	0.14		mean	0.0224		mean	0.0302	mean	0.598						mean	2.564		mean	7.24	14	6.31		mean	2.724		mean	2.686	mean	2.494
								sd	0.0204622		sd	0.011929	mean	0.110833		sd	0.0107842		sd	0.039531	sd	0.57443						sd	0.632242		sd	0.43359	mean	6.98833		sd	0.224789		sd	0.593195	sd	0.441679
													sd	0.031051																			sd	0.799685
		JV doublet OPC volume density=number of JV doublet OPC/1000000 μm3 of perivascular tissue																										number of counted JV doublet opc per mouse
		P6 controls			P6 NG2KO			naive wt			EAE WT 20DPI		EAE WT 40DPI			naive NG2KO			EAE NG2KO 20DPI		EAE NG2KO 40DPI							mean EAE WT 20 DPI
		30	1.54		34	0.73		3	0.5		5	1.6	7	0.42		38	0.14		18	0.66	25	0.49						25.2
		31	1.47		35	0.71		6	0.25		4	1.44	8	0.44		39	0.4		19	0.68	26	0.465						mean EAE WT 40 DPI
		32	1.715		36	1.48		1	1.62		15	1.24	9	0.36		17	0.6		20	0.46	27	0.475						12.3333
		33	1.32		37	0.47		12	0.7		16	1.31	10	0.43		21	0.87		23	0	28	0.495
		mean	1.51125		mean	0.8475		13	0.7		2	1.4	11	0.38		22	0.45		24	0	29	0						mean EAE NG2KO 20 DPI
		sd	0.16393		sd	0.437902		mean	0.754		mean	1.398	14	0.43		mean	0.492		mean	0.36	mean	0.385						8
								sd	0.518247		sd	0.137186	mean	0.41		sd	0.268645		sd	0.339706	sd	0.215552						mean EAE NG2KO 40 DPI
													sd	0.032249														16.4
		Density of OPCs per non–leaky vessels= number of JV OPC /multiple of 100 um of vessel length												Density of OPCs per leaky vessels = number of JV OPC /multiple of 100 um of vessel length														n. of counted PDGFRalpha JV+PV OPC in contact with leaky vessels per mouse
		naive wt			EAE WT 20DPI			naive NG2KO			EAE NG2KO 20DPI			naive wt			EAE WT 20DPI			naive NG2KO			EAE NG2KO 20DPI
		D1	0.5		D16	0.4		D6	0.43		D11	0		D1	0.8		D16	0.65		D6	0.71		D11	0.22				mean EAE WT 20 DPI
		D2	1.01		D17	0.45		D7	0.33		D12	0.14		D2	1.66		D17	0.79		D7	0.13		D12	0.77				14
		D3	0.47		D18	0.19		D8	0.31		D13	0.41		D3	0.87		D18	1.04		D8	0.78		D13	0.41
		D4	0.06		D19	0.31		D9	0.36		D14	0		D4	0.03		D19	0.72		D9	0.04		D14	0.08				mean EAE NG2KO 20 DPI
		D5	0.26		D20	0.45		D10	0.24		D15	0.2		D5	0.68		D20	0.72		D10	0.11		D15	0.08				5.2
		mean	0.46		mean	0.36		mean	0.334		mean	0.15		mean	0.808		mean	0.784		mean	0.354		mean	0.312
		sd	0.355035		sd	0.110905		sd	0.0694982		sd	0.169706		sd	0.581266		sd	0.151427		sd	0.359347		sd	0.289603
		sprouting point per CVL=number of sprouting point/multiple of 100 um of vessel length
		P6 controls			P6 NG2KO
		30	0.388		34	0.13
		31	0.34		35	0.189
		32	0.242		36	0.1
		33	0.29		37	0.2
		mean	0.315		mean	0.15475
		sd	0.0630026		sd	0.047717
		pericyte linear density or CVL =number of PDGFRbeta pericytes /multiple of 100 um of vessel length												% of NG2 'activated' pericytes (on number of CD13 pericytes)									number of counted PDGFRbeta pericytes
		naive wt			EAE WT 20DPI			naive NG2KO			EAE NG2KO 20DPI			naive wt			EAE WT 20DPI						mean EAE WT 20 DPI
		3	1.15		5	2.12		38	1.64		18	0.79		3	11.4		5	28.5					729.8
		6	1.35		4	2.15		39	1.58		19	1.18		6	9.6		4	30.3
		1	1.08		15	2.29		17	1.43		20	1.4		1	17.8		15	46.88					mean EAE NG2KO 20 DPI
		12	1.09		16	2.11		21	1.53		23	1.2		12	17.85		16	3.6					459.2
		13	1.13		2	2.09		22	1.58		24	1.28		13	15.7		2	17.6
		mean	1.16		mean	2.152		mean	1.552		mean	1.17		mean	14.47		mean	25.376
		sd	0.11		sd	0.0801249		sd	0.0785493		sd	0.229347		sd	3.78048		sd	16.0553
		laminin area fraction =number of laminin pixels/total pixel number												laminin thickness on single optical plane (micrometers)
		naive wt			EAE WT 20DPI			naive NG2KO			EAE NG2KO 20DPI			naive wt			EAE WT 20DPI			naive NG2KO			EAE NG2KO 20DPI
		3	0.43		5	0.51		38	0.13		18	0.27		3	1.15		5	1.51		38	0.63		18	0.67
		6	0.42		4	0.48		39	0.24		19	0.28		6	1.84		4	1.55		39	0.62		19	0.65
		1	0.38		15	0.65		17	0.26		20	0.03		1	1.22		15	1.55		17	0.62		20	0.68
		12	0.41		16	0.58		21	0.31		23	0.03		12	1.26		16	1.47		21	0.61		23	0.6
		13	0.42		2	0.58		22	0.29		24	0.11		13	1.23		2	1.52		22	0.63		24	0.66
		mean	0.412		mean	0.56		mean	0.246		mean	0.144		mean	1.34		mean	1.52		mean	0.622		mean	0.652
		sd	0.0192354		sd	0.0667083		sd	0.070214		sd	0.124016		sd	0.2824		sd	0.0331662		sd	0.0083666		sd	0.0311448
microscopic field	case number	stack volume 10^6 um^3	perivascular volume	remaining volume	vessel number per field	number of PDGFRalpha JV OPC (with at least a vessel contact)	PDGFRalpha JV OPC linear density=number of JV OPC juxtavasali/vessel length (100 um)	parenchymal PDGFRalpha OPC	PDGFRalpha JV OPC volume density=number of JV OPC/perivascular volume 10^6 um^3	PDGFRalpha Pa OPC volume density=number of Pa OPC/remaining volume 10^6 um^3	perivascular opc	TOTAL OPCs (sum G+I+L)	% of JV OPC	total OPC density	vessel density: Linear density= 100um/ volume= 10^6 um^3	JV OPC number/ vessel density	CD31 vessel length per field= sum of vessel length expressed in multiple of 100 um	PDGFRalpha PV OPC linear density=number of PV OPC perivascular/vessel length (100 um)	mean integrated density of JV OPC pixels/ 1000= presence X intensity	raw integrated density of JV OPC pixels/ 1000= presence X intensity	mean distance (um) of JV OPC nuclei from nearest vessel wall	ratio of JV OPC volume density/ Pa OPC volume density	mean integrated density of JV OPC/ JV OPC volume density	raw integrated density of OPC / volume density	number of JV doublet OPCs making at least a vessel contact	number of parenchymal doublet OPC (NOT perivascular)	number of JV doublet OPCs/perivascular volume	number of parenchymal doublet OPC/remaining volume	number of subpial opc	pial surface length	% of PV OPC	% of Pa OPC	number of JV doublet OPCs/100 um vessel length		number of NG2+/CD13+ pericytes	number of NG2-/CD13+ pericytes	number of NG2+/CD13- pericytes	sum D+E+F	% of NG2 pericytes on TOTAL number of pericytes (sum D+E+F)		CD13 vessel length per field= sum of vessel length expressed in multiple of 100 um	number of PDGFRbeta pericytes	PDGFRbeta pericyte linear density=number of PDGFRbeta pericytes/vessel length CVL (100 um)		laminin area fraction (%) on images 387x387 um		name of single optical plane	laminin thickness in um on single optical plane in transverse vessel sections
s1	11	1.4865	0.3267	1.1598	25	3	0.218341	3	9.18274	2.58665	1	7	42.8571	4.70905	9.24319	0.324563	13.74	0.0727802	402.807	28201.7	12.97	3.55005	43.8657	3071.17			0	0			14.2857	42.8571	0
s2	11	2.5226	0.5853	1.9373	17	9	0.827967	9	15.3767	4.64564	0	18	50	7.1355	4.30905	4.17726	10.87	0	8871.71	62113.4	12.32	3.30993	576.957	4039.44	1	1	1.70853	0.516182			0	50	0.0919963
s3	11	2.5226	0.6098	1.9128	30	14	0.937082	6	22.9583	3.13676	0	20	70	7.92833	5.92246	3.37697	14.94	0	2865.82	20064.4	12.29	7.31912	124.827	873.949	1		1.63988	0			0	30	0.0669344
s4	11	1.922	0.216	1.706	26	4	0.299401	1	18.5185	0.586166	0	5	0	2.60146	6.95109	0.719311	13.36	0	686.552	4806.75	20.08	31.5926	37.0738	259.565			0	0			0	20	0
s5	11	2.2223	0.4623	1.76	21	10	0.848176	5	21.631	2.84091	0	15	66.6667	6.74976	5.30531	2.82735	11.79	0	7946.96	55639	14.6	7.6141	367.388	2572.19			0	0			0	33.3333	0
s6	11	2.2223	0.205	2.0173	10	4	0.546448	8	19.5122	3.9657	0	12	33.3333	5.39981	3.29388	3.64311	7.32	0	366.076	2563.01	14.39	4.92024	18.7614	131.354		1	0	0.495712			0	66.6667	0
s7	11	1.4865	0.3267	1.1598	25	3	0.218341	3	9.18274	2.58665	0	6	50	4.03633	9.24319	0.324563	13.74	0	402.807	28201.7	12.97	3.55005	43.8657	3071.17			0	0			0	50	0
s8	11	2.5226	0.5853	1.9373	17	9	0.827967	9	15.3767	4.64564	0	18	50	7.1355	4.30905	4.17726	10.87	0	8871.71	62113.4	12.32	3.30993	576.957	4039.44	1	1	1.70853	0.516182			0	50	0.0919963
s9	11	2.5226	0.6098	1.9128	30	14	0.937082	6	22.9583	3.13676	0	20	70	7.92833	5.92246	3.37697	14.94	0	2865.82	20064.4	12.29	7.31912	124.827	873.949	1		1.63988	0			0	30	0.0669344
s10	11	1.922	0.216	1.706	26	4	0.299401	2	18.5185	1.17233	0	6	66.6667	3.12175	6.95109	0.863174	13.36	0	686.552	4806.75	20.08	15.7963	37.0738	259.565			0	0			0	33.3333	0
s11	11	2.2223	0.4623	1.76	21	10	0.848176	5	21.631	2.84091	0	15	66.6667	6.74976	5.30531	2.82735	11.79	0	7946.96	55639	14.6	7.6141	367.388	2572.19			0	0			0	33.3333	0
s12	11	2.2223	0.205	2.0173	10	4	0.546448	8	19.5122	3.9657	0	12	33.3333	5.39981	3.29388	3.64311	7.32	0	366.076	2563.01	14.39	4.92024	18.7614	131.354		1	0	0.495712			0	66.6667	0
s13	11	2.0121	0.1726	1.8395	7	4	0.966184	2	23.175	1.08725	1	7	57.1429	3.47895	2.05755	3.4021	4.14	0.241546	315.595	2209.57	12.88	0	13.6179	95.3432			0	0			12.25	28.5714	0
s14	11	2.0121	0.342	1.6701	20	13	0.915493	3	38.0117	1.7963	0	16	81.25	7.95189	7.0573	2.26715	14.2	0	439.5	3077.09		0	11.5622	80.951			0	0			0	18.75	0
s15	11	1.4865	0.3267	1.1598	25	3	0.218341	3	9.18274	2.58665	0	6	46.1	4.03633	9.24319	0.324563	13.74	0	402.807	28201.7	12.97	3.55005	43.8657	3071.17			0	0			0	50	0
s16	11	2.5226	0.5853	1.9373	17	9	0.827967	9	15.3767	4.64564	0	18	50	7.1355	4.30905	4.17726	10.87	0	8871.71	62113.4	12.32	3.30993	576.957	4039.44	1	1	1.70853	0.516182			0	50	0.0919963
s17	11	2.5226	0.6098	1.9128	30	14	0.937082	6	22.9583	3.13676	0	20	70	7.92833	5.92246	3.37697	14.94	0	2865.82	20064.4	12.29	7.31912	124.827	873.949	1		1.63988	0			0	30	0.0669344
s18	11	1.922	0.216	1.706	26	4	0.299401	12	18.5185	7.034	0	16	25	8.32466	6.95109	2.3018	13.36	0	686.552	4806.75	20.08	2.63272	37.0738	259.565			0	0			0	75	0
s19	11	2.2223	0.4623	1.76	21	10	0.848176	5	21.631	2.84091	0	15	66.6667	6.74976	5.30531	2.82735	11.79	0	7946.96	55639	14.65	7.6141	367.388	2572.19			0	0			0	33.3333	0
s20	11	2.2223	0.205	2.0173	10	4	0.546448	8	19.5122	3.9657	0	12	33.3333	5.39981	3.29388	3.64311	7.32	0	366.076	2563.01	14.39	4.92024	18.7614	131.354		1	0	0.495712			0	66.6667	0
s21	11	2.0121	0.1726	1.8395	7	4	0.966184	2	23.175	1.08725	0	6	66.6667	2.98196	2.05755	2.91609	4.14	0	315.595	2209.57	12.88	21.3152	13.6179	95.3432			0	0			0	33.3333	0
s22	11	2.0121	0.342	1.6701	20	13	0.915493	3	38.0117	1.7963	0	16	81.25	7.95189	7.0573	2.26715	14.2	0	439.5	3077.09		21.1611	11.5622	80.951			0	0			0	18.75	0
s23	11	2.2223	0.4623	1.76	21	10	0.848176	5	21.631	2.84091	0	15	66.6667	6.74976	5.30531	2.82735	11.79	0	7946.96	55639	14.64	7.6141	367.388	2572.19			0	0			0	33.3333	0
s24	11	1.4865	0.3267	1.1598	25	3	0.218341	3	9.18274	2.58665	0	6	50	4.03633	9.24319	0.324563	13.74	0	402.807	28201.7	12.97	3.55005	43.8657	3071.17			0	0			0	50	0
s25	11	2.5226	0.5853	1.9373	17	9	0.827967	9	15.3767	4.64564	1	19	47.3684	7.53191	4.30905	4.40933	10.87	0.0919963	8871.71	62113.4	12.32	3.30993	576.957	4039.44	1	1	1.70853	0.516182			5.26316	47.3684	0.0919963
s26	11	2.5226	0.6098	1.9128	30	14	0.937082	6	22.9583	3.13676	0	20	70	7.92833	5.92246	3.37697	14.94	0	2865.82	20064.4	12.29	7.31912	124.827	873.949	1		1.63988	0			0	30	0.0669344
s27	11	1.922	0.216	1.706	26	4	0.299401	2	18.5185	1.17233	0	6	66.6667	3.12175	6.95109	0.863174	13.36	0	686.552	4806.75	20.08	15.7963	37.0738	259.565			0	0			0	33.3333	0
s28	11	2.2223	0.4623	1.76	21	10	0.848176	5	21.631	2.84091	0	15	66.6667	6.74976	5.30531	2.82735	11.79	0	7946.96	55639	14.63	7.6141	367.388	2572.19			0	0			0	33.3333	0
s29	11	2.2223	0.205	2.0173	10	4	0.546448	8	19.5122	3.9657	0	12	33.3333	5.39981	3.29388	3.64311	7.32	0	366.076	2563.01	14.39	4.92024	18.7614	131.354		1	0	0.495712			0	66.6667	0
s30	11	2.0121	0.1726	1.8395	7	4	0.966184	3	23.175	1.63088	0	7	57.1429	3.47895	2.05755	3.4021	4.14	0	315.595	2209.57	12.88	14.2101	13.6179	95.3432			0	0			0	42.8571	0
s31	11	2.0121	0.342	1.6701	20	13	0.915493	3	38.0117	1.7963	0	16	81.25	7.95189	7.0573	2.26715	14.2	0	439.5	3077.09	8.55	0	11.5622	80.951			0	0			0	18.75	0
s32	11	2.2223	0.4623	1.76	21	10	0.848176	5	21.631	2.84091	0	15	66.6667	6.74976	5.30531	2.82735	11.79	0	7946.96	55639	18.9	0	367.388	2572.19			0	0			0	33.3333	0
s33	11	2.0121	0.1726	1.8395	7	4	0.966184	8	23.175	4.34901	0	12	33.3333	5.96392	2.05755	5.83217	4.14	0	315.595	2209.57	12.88	5.32879	13.6179	95.3432			0	0			0	66.6667	0
s34	11	2.0121	0.342	1.6701	20	13	0.915493	3	38.0117	1.7963	0	16	81.25	7.95189	7.0573	2.26715	14.2	0	439.5	3077.09	8.55	21.1611	11.5622	80.951			0	0			0	18.75	0
s35	11	2.0121	0.1726	1.8395	7	4	0.966184	11	23.175	5.97989	0	15	26.6667	7.4549	2.05755	7.29022	4.14	0	315.595	2209.57	12.88	3.87549	13.6179	95.3432			0	0			0	73.3333	0
s36	11	2.0121	0.342	1.6701	20	13	0.915493	3	38.0117	1.7963	0	16	81.25	7.95189	7.0573	2.26715	14.2	0	439.5	3077.09	8.55	21.1611	11.5622	80.951			0	0			0	18.75	0
	9.09941	2.11552	0.364389	1.75113	19.25	281	0.717067	med	21.6087	2.98514		med	55.6999	6.10709	5.45236	2.83916	11.2044	0.0112867	2895.25	23090.7		8.01385	153.782	1383.79	8		0.372045	0.112433			0.883302	41.0297	0.017659
s1	6	1.738	0.4061	1.3319	36	7	0.504323	7	17.2371	5.25565	1	14	50	8.05524	7.98619	1.75303	13.88	0.0720461	1341.53	9392.42	18.6	3.27973	77.8277	544.894			0	0			7.14286	50	0		1	9	0	10	10		13.74	10	0.727802		0.45		z5	1.68	z5
s2	6	0.4941	0.06224	0.43186	6	1	0.564972	2	16.0668	4.63113	0	3	33.3333	6.07165	3.58227	0.837458	1.77	0			14.98	3.46931	0	0			0	0			0	66.6667	0		5	15	0	20	25		10.87	7	0.643974		0.26		z9	1.56	z9
s3	6	1.8323	0.4012	1.4311	37	8	0.628881	7	19.9402	4.89134	1	15	53.3333	8.18643	6.94264	2.16056	12.721	0.0786102	1761.11	12330	20.13	4.07663	88.3195	618.35		2	0	1.39753			6.66667	46.6667	0		2	12	0	14	14.2857		14.94	6	0.401606		0.59		z15	1.58	z15
s4	6	0.36	0.089	0.271	1	5	0.397772	2	56.1798	7.38007	1	7	71.4286	19.4444	34.9167	0.200477	12.57	0.0795545	275.261	4769.52	18.5	7.61236	4.89965	84.8975			0	0	3	140	14.2857	28.5714	0		4	13	0	17	23.5294		13.36	5	0.374251		0.31		z3	1.72	z3
s5	6	0.3147	0.065	0.2497	3	1	1.06952	14	15.3846	56.0673	0	15	6.66667	47.6644	2.97108	5.04866	0.935	0	340.205	5894.84	18.9	0.274396	22.1133	383.164			0	0	0	246	0	93.3333	0		0	11	0	11	0		11.79	6	0.508906		0.28		z10	1.45	z10
s6	6	1.7868	0.2407	1.5461	17	4	0.340426	12	16.6182	7.76146	1	16	25	8.95456	6.576	2.43309	11.75	0.0851064	458.66	3211.22		2.14112	27.5999	193.235			0	0			6.25	75	0		1	10	0	11	9.09091		7.32	11	1.50273		0.13		z17	1.66	z17
s7	6	1.921	0.197	1.724	21	1	0.0918274	12	5.07614	6.96056	1	13	7.69231	6.76731	5.66892	2.2932	10.89	0.0918274	463.395	3244.36	11.83	0.729272	91.2888	639.14			0	0			7.69231	92.3077	0		1	6	0	7	14.2857		11.61	6	0.516796		0.42		z24	1.69	z24
s8	6	1.921	0.232	1.689	17	5	0.563698	19	21.5517	11.2493	0	24	20.8333	12.4935	4.61739	5.19775	8.87	0	478.765	3351.97	19.85	1.91583	22.2147	155.532			0	0			0	79.1667	0		3	9	0	12	25		4.14	7	1.69082		0.23		z31	1.58	z31
s9	6	2.0872	0.3627	1.7245	11	0	0	28	0	16.2366	0	28	0	13.4151	3.24837	8.61971	6.78	0	229.858	1609.31	14.96	7.9373					0	0			0	100	0		0	9	0	9	0		14.2	17	1.19718		0.49		z3	1.76	z3
s10	6	2.2223	0.1917	2.0306	12	2	0.269906	28	10.433	13.789	0	30	6.66667	13.4995	3.33438	8.99717	7.41	0	371.685	2602.28	12.2	0.756614	35.626	249.428			0	0	1	246	0	93.3333	0		1	18	0	19	5.26316		0.928	10	10.7759		0.31		z10	1.82	z10
s11	6	1.738	0.4061	1.3319	36	2	0.144092	29	4.9249	21.7734	1	31	6.45161	17.8366	7.98619	3.8817	13.88	0.0720461	1341.53	9392.42	18.5	0.226189	272.397	1907.13			0	0			3.22581	93.5484	0		0	13	0	13	0		1.82	2	1.0989		0.63		z17	1.74	z17
s12	6	0.4941	0.06224	0.43186	6	1	0.564972	26	16.0668	60.2047	0	27	3.7037	54.6448	3.58227	7.53712	1.77	0				0.26687	0	0			0	0			0	96.2963	0		1	13	0	14	7.14286		7.543	6	0.795439		0.26		z24	1.54	z24
s13	6	1.8323	0.4012	1.4311	37	8	0.628881	21	19.9402	14.674	0	29	27.5862	15.8271	6.94264	4.17709	12.721	0	1761.11	12330	20.13	1.35888	88.3195	618.35		2	0	1.39753			0	72.4138	0		1	10	0	11	9.09091		16.191	13	0.802915		0.55		z31	1.48	z31
s14	6	0.36	0.089	0.271	1	2	0.159109	29	22.4719	107.011	0	31	6.45161	86.1111	34.9167	0.887828	12.57	0	275.261	4769.52		0.209996	12.2491	212.244			0	0	3	140	0	93.5484	0		0	4	0	4	0		18.026	5	0.277377		0.29		z3	1.31	z3
s15	6	0.3147	0.065	0.2497	3	1	1.06952	27	15.3846	108.13	0	28	3.57143	88.9736	2.97108	9.42417	0.935	0	340.205	5894.84	22.83	0.142279	22.1133	383.164			0	0	0	246	0	96.4286	0		2	17	0	19	10.5263		4.769	7	1.46781		0.16		z10	1.33	z10
s16	6	1.7868	0.2407	1.5461	17	4	0.340426	22	16.6182	14.2294	0	26	15.3846	14.5512	6.576	3.95377	11.75	0	458.66	3211.22	14.92	1.16788	27.5999	193.235			0	0			0	84.6154	0		1	14	0	15	6.66667		6.995	11	1.57255		0.41		z17	1.38	z17
s17	6	1.921	0.197	1.724	21	1	0.0918274	25	5.07614	14.5012	1	26	3.84615	13.5346	5.66892	4.58641	10.89	0.0918274	463.395	3244.36	11.83	0.350051	91.2888	639.14			0	0			3.84615	96.1538	0		0	5	0	5	0		12.454	12	0.963546		0.84		z24	1.35	z24
s18	6	1.921	0.232	1.689	17	2	0.225479	27	8.62069	15.9858	1	29	6.89655	15.0963	4.61739	6.28061	8.87	0.11274	478.765	3351.97	19.85	0.539272	55.5367	388.829			0	0			3.44828	93.1034	0		1	6	0	7	14.2857		4.849	9	1.85605		0.68		z31	1.45	z31
s19	6	2.0872	0.3627	1.7245	11	0	0	28	0	16.2366	0	28	0	13.4151	3.24837	8.61971	6.78	0	229.858	1609.31		12.4269					0	0			0	100	0		0	8	0	8	0		6.513	8	1.22831		0.17		z3	1.29	z3
s20	6	2.2223	0.1917	2.0306	12	2	0.269906	28	10.433	13.789	1	30	6.66667	13.4995	3.33438	8.99717	7.41	0.134953	371.685	2602.28	12.2	0.756614	35.626	249.428			0	0	1	246	3.33333	93.3333	0		1	9	0	10	10		10.307	10	0.970214		0.43		z10	1.38	z10
s21	6	1.738	0.4061	1.3319	36	7	0.504323	29	17.2371	21.7734	1	36	19.4444	20.7135	7.98619	4.50778	13.88	0.0720461	1341.53	9392.42	18.92	0.79166	77.8277	544.894			0	0			1.7	80.5556	0		1	5	0	6	16.6667		9.393	9	0.95816		0.45		z17	1.4	z17
s22	6	0.4941	0.06224	0.43186	6	1	0.564972	26	16.0668	60.2047	0	27	3.7037	54.6448	3.58227	7.53712	1.77	0			14.9	0.26687	0	0			0	0			0	96.2963	0		0	8	0	8	0		10.208	8	0.783699		0.13		z24	1.41	z24
s23	6	1.8323	0.4012	1.4311	37	8	0.628881	21	19.9402	14.674	0	29	27.5862	15.8271	6.94264	4.17709	12.721	0	1761.11	12330	20.13	1.35888	88.3195	618.35		2	0	1.39753			0	72.4138	0		0	4	0	4	0		8.637	5	0.578905		0.53		z3	2.6	z3
s24	6	0.36	0.089	0.271	1	5	0.397772	29	56.1798	107.011	0	34	14.7059	94.4444	34.9167	0.973747	12.57	0	275.261	4769.52		0.52499	4.89965	84.8975			0	0	3	140	0	85.2941	0		4	35	0	39			8.192	10	1.2207		0.55		z7	2.12	z7
s25	6	0.3147	0.065	0.2497	3	1	1.06952	27	15.3846	108.13	0	28	3.57143	88.9736	2.97108	9.42417	0.935	0	340.205	5894.84	22.83	0.142279	22.1133	383.164			0	0	0	246	0	96.4286	0		3	15	0	18	16.6667		9.193	11	1.19656		0.1		z15	2.04	z15
s26	6	1.7868	0.2407	1.5461	17	2	0.170213	22	8.3091	14.2294	0	24	8.33333	13.4318	6.576	3.64963	11.75	0	458.66	3211.22	14.89	0.583941	55.1997	386.47			0	0			0	91.6667	0		2	21	0	23	8.69565		9.117	5	0.548426		0.31		z22	1.93	z22
s27	6	1.921	0.197	1.724	21	1	0.0918274	25	5.07614	14.5012	0	26	3.84615	13.5346	5.66892	4.58641	10.89	0	463.395	3244.36	11.83	0.350051	91.2888	639.14			0	0			0	96.1538	0		3	23	0	26	11.5385		10.911	9	0.824856		0.23		z29	1.91	z29
s28	6	1.921	0.232	1.689	17	5	0.563698	27	21.5517	15.9858	0	32	15.625	16.658	4.61739	6.93033	8.87	0	478.765	3351.97	19.85	1.34818	22.2147	155.532			0	0			0	84.375	0		2	33	0	35	5.71429		7.653	12	1.56801		0.47		z3	1.59	z3
s29	6	2.0872	0.3627	1.7245	11	0	0	14	0	8.1183	0	14	0	6.70755	3.24837	4.30985	6.78	0	229.858	1609.31		20.4329					0	0			0	100	0		3	39	0	42	7.14286		12.018	11	0.915294		0.59		z10	1.55	z10
s30	6	2.2223	0.1917	2.0306	12	2	0.269906	39	10.433	19.2061	0	41	4.87805	18.4494	3.33438	12.2961	7.41	0	371.685	2602.28	12.2	0.54321	35.626	249.428			0	0	1	246	0	95.122	0		3	16	0	19	15.7895		8.637	16	1.8525		0.72		z17	1.87	z17
s31	6	2.0872	0.3418	1.7454	13	4	0.480769	28	11.7028	16.0422	0	32	2.1278	15.3315	3.9862	8.02769	8.32	0	712.921	4991.37	20.51	0.729499	60.9191	426.513			0	0			0	87.5	0		0	4	0	4	0		8.192	19	2.31934		0.59		z24	1.59	z24
s32	6	1.738	0.4061	1.3319	36	7	0.504323	28	17.2371	21.0226	0	35	20	20.1381	7.98619	4.38256	13.88	0	1341.53	9392.42	18.69	0.819934	77.8277	544.894			0	0			0	80	0		1	22	0	23	4.34783		9.193	9	0.979006		0.67		z31	1.46	z31
s33	6	0.4941	0.06224	0.43186	6	1	0.564972	29	16.0668	67.1514	0	30	3.33333	60.7165	3.58227	8.37458	1.77	0				0.239263	0	0			0	0			0	96.6667	0		2	54	0	56	3.57143		6.56	8	1.21951		0.82		z3	2.11	z3
s34	6	1.8323	0.4012	1.4311	37	8	0.628881	26	19.9402	18.1678	0	34	23.5294	18.5559	6.94264	4.89727	12.721	0	1761.11	12330	20.13	1.09755	88.3195	618.35		2	0	1.39753			0	76.4706	0		4	11	0	15	26.6667		11.39	27	2.3705		0.38		z10	2.07	z10
s35	6	0.36	0.089	0.271	1	5	0.397772	21	56.1798	77.4908	0	26	19.2308	72.2222	34.9167	0.74463	12.57	0	275.261	4769.52		0.724987	4.89965	84.8975			0	0	3	140	0	80.7692	0		4	26	0	30	13.3333		8.7	13	1.49425		0.32		z17	1.99	z17
s36	6	0.3147	0.065	0.2497	3	1	1.06952	29	15.3846	116.139	0	30	3.33333	95.3289	2.97108	10.0973	0.935	0	340.205	5894.84	22.83	0.132467	22.1133	383.164			0	0	0	246	0	96.6667	0		5	28	0	33	15.1515		12.27	22	1.79299		0.81		z24	1.93	z24
s38	6	1.7868	0.2407	1.5461	17	4	0.340426	27	16.6182	17.4633	0	31	12.9032	17.3495	6.576	4.71411	11.75	0	458.66	3211.22		0.951607	27.5999	193.235			0	0			0	87.0968	0		2	27	0	29	6.89655		7.653	8	1.04534		0.46		z31	1.91	z31
s39	6	1.921	0.197	1.724	21	1	0.0918274	22	5.07614	12.761	0	23	4.34783	11.9729	5.66892	4.05721	10.89	0	463.395	3244.36	11.83	0.397785	91.2888	639.14			0	0			0	95.6522	0		2	35	0	37	5.40541		12.018	23	1.9138		0.49		z3	1.87	z3
s40	6	1.921	0.232	1.689	17	5	0.563698	25	21.5517	14.8017	0	30	16.6667	15.6169	4.61739	6.49718	8.87	0	478.765	3351.97	19.85	1.45603	22.2147	155.532			0	0			0	83.3333	0		3	15	0	18	16.6667		9.193	11	1.19656		0.47		z10	1.93	z10
s41	6	2.0872	0.3627	1.7245	11	0	0	27	0	15.6567	0	27	0	12.936	3.24837	8.31186	6.78	0	229.858	1609.31	14.88	19.4329					0	0			0	100	0		4	21	0	25	16		9.117	5	0.548426		0.31		z17	2.12	z17
s42	6	2.2223	0.1917	2.0306	12	2	0.269906	8	10.433	3.93972	0	10	20	4.49984	3.33438	2.99906	7.41	0	371.685	2602.28	12.2	2.64815	35.626	249.428			0	0	1	246	0	80	0		3	18	0	21	14.2857		10.911	9	0.824856		0.23		z24	1.96	z24
s43	6	2.0872	0.3418	1.7454	13	4	0.480769	2	11.7028	1.14587	0	6	0	2.87466	3.9862	1.50519	8.32	0	712.921	4991.37	20.51	10.213	60.9191	426.513			0	0			0	33.3333	0		2	33	0	35	5.71429		7.653	12	1.56801		0.18		z24	1.41	z24
s44	6	2.0872	0.3418	1.7454	13	4	0.480769	2	11.7028	1.14587	0	6	66.6667	2.87466	3.9862	1.50519	8.32	0	712.921	4991.37	20.51	10.213	60.9191	426.513			0	0			0	33.3333	0		3	39	0	42	7.14286		12.018	11	0.915294		0.25		z31	1.45	z31
	10.5124	1.51096	0.232929	1.27803	15.8837	135	0.420006	med	15.8558	29.9423		med	15.1011	27.2522	7.70545	5.12541	8.72707	0.0207153	641.554	5143.53		2.90783	49.363	376.159	0		0	0.130002			1.33933	83.1073	0		81	743	0	824	9.56104		9.5626	441	1.34902		0.417442
s1	5	2.2223	0.205	2.0173	10	4	0.546448	37	19.5122	18.3413	2	43	9.30233	19.3493	3.29388	13.0545	7.32	0.273224	366.076	2563.01	14.39	1.06384	18.7614	131.354		1	0	0.495712			4.65116	86.0465	0		1	9	0	10	10		3.44	18	5.23256		0.53		z17	0.94	z17
s2	5	1.4865	0.3267	1.1598	25	3	0.218341	14	9.18274	12.071	4	21	14.2857	14.1271	9.24319	0.324563	13.74	0.291121	402.807	28201.7	12.97	28.7056	43.8657	3071.17			0	0			0	66.6667	0		6	15	0	21	28.5714		5.68	22	3.87324		0.49		z24	1.54	z24
s3	5	2.5226	0.5853	1.9373	17	9	0.827967	39	15.3767	20.1311	1	49	18.3673	19.4244	4.30905	11.3714	10.87	0.0919963	8871.71	62113.4	12.32	0.763829	576.957	4039.44	1	1	1.70853	0.516182			2.04082	79.5918	0.0919963		2	10	0	12	16.6667		9.28	12	1.2931		0.31		z31	1.48	z31
s4	5	2.5226	0.6098	1.9128	30	14	0.937082	28	22.9583	14.6382	3	45	31.1111	17.8387	5.92246	7.59819	14.94	0.200803	2865.82	20064.4	12.29	1.56838	124.827	873.949	1		1.63988	0			6.66667	62.2222	0.0669344		4	13	0	17	23.5294		11.02	14	1.27042		0.63		z3	1.81	z3
s5	5	1.922	0.216	1.706	26	4	0.299401	28	18.5185	16.4127	2	34	11.7647	17.6899	6.95109	4.89132	13.36	0.149701	686.552	4806.75	20.08	1.12831	37.0738	259.565			0	0			5.88235	82.3529	0		1	12	0	13	7.69231		8.35	15	1.79641		0.56		z10	1.83	z10
s6	5	2.2223	0.4623	1.76	21	10	0.848176	29	21.631	16.4773	3	42	23.8095	18.8993	5.30531	7.91659	11.79	0.254453	7946.96	55639	14.87	1.31278	367.388	2572.19			0	0			0	69.0476	0		1	10	0	11	9.09091		4.51	16	3.54767		0.55		z17	1.78	z17
s7	5	2.2223	0.205	2.0173	10	4	0.546448	26	19.5122	12.8885	2	32	12.5	14.3995	3.29388	9.71497	7.32	0.273224	366.076	2563.01	14.39	1.51392	18.7614	131.354		1	0	0.495712			6.25	81.25	0		2	6	0	8	25		6.21	21	3.38164		0.29		z24	1.35	z24
s8	5	2.0121	0.1726	1.8395	7	4	0.966184	21	23.175	11.4161	1	26	15.3846	12.9218	2.05755	12.6364	4.14	0.241546	315.595	2209.57	12.88	2.03002	13.6179	95.3432			0	0			3.84615	80.7692	0		3	9	0	12	25		9.45	22	2.32804		0.16		z31	1.45	z31
s9	5	2.0121	0.342	1.6701	20	13	0.915493	30	38.0117	17.963	1	44	29.5455	21.8677	7.0573	6.23468	14.2	0.0704225	439.5	3077.09		2.11611	11.5622	80.951			0	0			2.27273	68.1818	0		2	9	0	11	18.1818		9.22	23	2.49458		0.41		z3	1.29	z3
s10	5	1.4865	0.3267	1.1598	25	3	0.218341	28	9.18274	24.1421	3	34	8.82353	22.8725	9.24319	0.324563	13.74	0.218341	402.807	28201.7	12.97	23.6145	43.8657	3071.17			0	0			0	82.3529	0		1	16	0	17	5.88235		6.79	20	2.94551		0.84		z10	1.38	z10
s11	5	2.5226	0.5853	1.9373	17	9	0.827967	22	15.3767	11.356	1	32	28.125	12.6853	4.30905	7.42624	10.87	0.0919963	8871.71	62113.4	12.32	1.35406	576.957	4039.44	1	1	1.70853	0.516182			3.125	68.75	0.0919963		1	12	0	13	7.69231		5.04	17	3.37302		0.68		z17	1.4	z17
s12	5	2.5226	0.6098	1.9128	30	14	0.937082	25	22.9583	13.0698	3	42	33.3333	16.6495	5.92246	7.09165	14.94	0.200803	2865.82	20064.4	12.29	1.75659	124.827	873.949	1		1.63988	0			7.14286	59.5238	0.0669344		1	11	0	12	8.33333		8.26	22	2.66344		0.17		z3	1.87	z3
s13	5	1.922	0.216	1.706	26	4	0.299401	27	18.5185	15.8265	2	33	12.1212	17.1696	6.95109	4.74746	13.36	0.149701	686.552	4806.75	20.08	1.1701	37.0738	259.565			0	0			6.06061	81.8182	0		1	9	0	10	10		13.53	21	1.55211		0.43		z10	1.93	z10
s14	5	2.2223	0.4623	1.76	21	10	0.848176	28	21.631	15.9091	2	40	25	17.9994	5.30531	7.53961	11.79	0.169635	7946.96	55639	15	1.35966	367.388	2572.19			0	0			5	70	0		1	4	0	5	20		6.89	23	3.33817		0.45		z17	1.12	z17
s15	5	2.2223	0.205	2.0173	10	8	1.0929	8	39.0244	3.9657	2	18	44.4444	8.09972	3.29388	5.46467	7.32	0.273224	366.076	2563.01	14.39	9.84049	9.3807	65.677		1	0	0.495712			11.1111	44.4444	0		2	16	0	18	11.1111		11.56	18	1.55709		0.53		z24	1.96	z24
s16	5	2.0121	0.1726	1.8395	7	10	2.41546	11	57.9374	5.97989	4	25	40	12.4248	2.05755	12.1504	4.14	0.966184	315.595	2209.57	12.88	9.68872	5.44717	38.1373			0	0			16	44	0		1	10	0	11	9.09091		7.46	22	2.94906		0.53		z31	1.89	z31
s17	5	2.0121	0.342	1.6701	20	13	0.915493	12	38.0117	7.1852	1	26	90.5656	12.9218	7.0573	3.68413	14.2	0.0704225	439.5	3077.09	14.9	5.29028	11.5622	80.951			0	0			3.84615	46.1538	0		2	5	0	7	28.5714		7.01	22	3.13837		0.55		z3	0.72	z3
s18	5	2.2223	0.4623	1.76	21	10	0.848176	7	21.631	3.97727	2	19	52.6316	8.5497	5.30531	3.58131	11.79	0.169635	7946.96	55639		5.43865	367.388	2572.19			0	0			0	36.8421	0		1	5	0	6	16.6667		13.78	17	1.23367		0.45		z10	0.45	z10
s19	5	1.4865	0.3267	1.1598	25	3	0.218341	16	9.18274	13.7955	2	21	14.2857	14.1271	9.24319	0.324563	13.74	0.14556	402.807	28201.7	12.97	0.665634	43.8657	3071.17			0	0			0	76.1905	0		2	8	0	10	20		11.42	10	0.875657		0.31		z17	0.66	z17
s20	5	2.5226	0.5853	1.9373	17	9	0.827967	19	15.3767	9.80746	3	31	29.0323	12.2889	4.30905	7.19417	10.87	0.275989	8871.71	62113.4	12.32	1.56786	576.957	4039.44	1	1	1.70853	0.516182			15.5	61.2903	0.0919963		1	7	0	8	12.5		13.65	21	1.53846		0.53		z24	0.69	z24
s21	5	2.5226	0.6098	1.9128	30	14	0.937082	16	22.9583	8.3647	2	32	43.75	12.6853	5.92246	5.40316	14.94	0.133869	2865.82	20064.4	12.29	2.74467	124.827	873.949	1		1.63988	0			6.25	50	0.0669344		1	4	0	5	20		10.36	11	1.06178		0.47		z31	0.58	z31
s22	5	1.922	0.216	1.706	26	11	0.823353	12	50.9259	7.034	2	25	44	13.0073	6.95109	3.59656	13.36	0.149701	686.552	4806.75	20.08	7.23997	13.4814	94.3871			0	0			8	48	0		5	25	0	30	16.6667		12.03	10	0.831255		0.59		z3	0.76	z3
s23	5	2.2223	0.4623	1.76	21	10	0.848176	15	21.631	8.52273	2	27	37.037	12.1496	5.30531	5.08924	11.79	0.169635	7946.96	55639		2.53803	367.388	2572.19			0	0			7.40741	55.5556	0		3	4	0	7	42.8571		9.58	17	1.77453		0.72		z10	1.82	z10
s24	5	2.2223	0.205	2.0173	10	4	0.546448	18	19.5122	8.92282	2	24	16.6667	10.7996	3.29388	7.28623	7.32	0.273224	366.076	2563.01	14.39	2.18678	18.7614	131.354		1	0	0.495712			8.33333	75	0		1	12	0	13			12.66	21	1.65877		0.59		z17	1.74	z17
s25	5	2.0121	0.1726	1.8395	7	11	2.657	11	63.7312	5.97989	4	26	42.3077	12.9218	2.05755	12.6364	4.14	0.966184	315.595	2209.57	12.88	10.6576	4.95197	34.6702			0	0			0	42.3077	0		2	13	0	15	13.3333		11.08	22	1.98556		0.67		z24	1.54	z24
s26	5	2.0121	0.342	1.6701	20	13	0.915493	13	38.0117	7.78397	1	27	48.1481	13.4188	7.0573	3.82582	14.2	0.0704225	439.5	3077.09		4.88333	11.5622	80.951			0	0			3.7037	48.1481	0		4	20	0	24	16.6667		9.51	16	1.68244		0.82		z31	1.48	z31
s27	5	2.2223	0.4623	1.76	21	10	0.848176	5	21.631	2.84091	2	17	58.8235	7.64973	5.30531	3.20433	11.79	0.169635	7946.96	55639	23.88	7.6141	367.388	2572.19			0	0			0	29.4118	0		3	17	0	20	15		11.11	19	1.71017		0.38		z3	1.31	z3
s28	5	2.0121	0.1726	1.8395	7	4	0.966184	11	23.175	5.97989	1	16	25	7.95189	2.05755	7.77623	4.14	0.241546	315.595	2209.57	12.88	3.87549	13.6179	95.3432			0	0			6.25	68.75	0		2	27	0	29	6.89655		11.18	20	1.78891		0.32		z10	1.33	z10
s29	5	2.0121	0.342	1.6701	20	13	0.915493	4	38.0117	2.39507	2	19	98.1254	9.44287	7.0573	2.69225	14.2	0.140845	439.5	3077.09	14.9	15.8708	11.5622	80.951			0	0			0	21.0526	0		4	21	0	25	16		10.83	24	2.21607		0.81		z17	1.38	z17
s30	5	2.0121	0.1726	1.8395	7	12	2.89855	11	69.5249	5.97989	1	24	98.1254	11.9278	2.05755	11.6643	4.14	0.241546	315.595	2209.57	12.88	11.6265	4.53931	31.7811			0	0			4.16667	45.8333	0		3	15	0	18	16.6667		12.02	27	2.24626		0.46		z24	1.35	z24
s31	5	2.2223	0.4623	1.76	21	10	0.848176	5	21.631	2.84091	2	17	58.8235	7.64973	5.30531	3.20433	11.79	0.169635	7946.96	55639		7.6141	367.388	2572.19			0	0			0	29.4118	0		1	4	0	5	20		16.77	27	1.61002		0.49		z31	1.45	z31
s32	5	2.2223	0.205	2.0173	10	9	1.22951	8	43.9024	3.9657	2	19	47.3684	8.5497	3.29388	5.76827	7.32	0.273224	366.076	2563.01	14.39	11.0705	8.3384	58.3796		1	0	0.495712			0	42.1053	0		1	20	0	21	4.7619		18.88	22	1.16525		0.47		z3	1.29	z3
s33	5	2.0121	0.1726	1.8395	7	8	1.93237	11	46.3499	5.97989	4	23	34.7826	11.4308	2.05755	11.1783	4.14	0.966184	315.595	2209.57	12.88	7.75097	6.80896	47.6716			0	0			0	47.8261	0		2	24	0	26	7.69231		11.61	19	1.63652		0.31		z10	1.38	z10
s34	5	2.0121	0.342	1.6701	20	13	0.915493	3	38.0117	1.7963	4	20	65	9.93986	7.0573	2.83394	14.2	0.28169	439.5	3077.09		21.1611	11.5622	80.951			0	0			0	15	0		4	9	0	13	30.7692		17.1	23	1.34503		0.58		z17	1.4	z17
s35	5	0.0361	0.0053	0.0308	3	2	2.15517	1	377.358	32.4675	4	3	66.6667	83.1025	25.7064	0.116703	0.928	4.31034	51.222	2554.59	25.47	11.6226	0.135738	6.76966			0	0			0	33.3333			12	19	0	31	38.7097		16.44	27	1.64234		0.95		z24	1.41	z24
s36	5	0.5682	0.0555	0.5127	3	2	1.0989	2	36.036	3.90092	2	4	50	7.03977	3.2031	1.24879	1.82	1.0989	246.88	5548.55	25.4	9.23784	6.85092	153.972			0	0			0	50			11	18	0	29	37.931		18.53	26	1.40313		0.35		z31	2.45	z31
	9.92884	0.30215	0.0304	0.27175	3	304	1.00251		10.33	18.1842			38.3072	45.0711	14.4547	3.51	1.374	0.395405	149.051	4051.57		6.65677	3.49333	80.3709	6		197.368	0			3.9863	56.9231			95	448	0	543	17.6438		10.6178	707	2.11501		0.510556
S1	3	2.3541	0.3385	2.0156	21	5	0.662866	2	14.771	0.99226	0	7	71.4286	2.97354	3.2042	2.18463	7.543	0	561.698	3932.61	22	14.8863	38.027	266.238			0	0			0	28.5714	0		0	12	0	12	0		7.543	10	1.32573		0.13		z3	1.76	z3
s2	3	2.9501	0.888	2.0621	35	9	0.555864	7	10.1351	3.3946	0	16	56.25	5.42354	5.48829	2.9153	16.191	0	3312.79	23193.8	12.58	2.98567	326.862	2288.45			0	0			0	43.75	0		4	15	0	19	21.0526		16.191	15	0.926441		0.42		z10	1.82	z10
s3	3	2.439	1.085	1.354	40	10	0.554754	5	9.21659	3.69276	1	15	16.5	6.15006	7.39073	2.02957	18.026	0.0554754	3080.9	21570.3	20.92	2.49585	334.278	2340.38	3	1	2.76498	0.738552			0	33.3333	0.166426		2	10	0	12	16.6667		18.026	19	1.05403		0.23		z17	1.74	z17
s4	3	1.4472	0.102	1.3452	11	1	0.209688	23	9.80392	17.0978	1	24	4.16667	16.5837	3.29533	7.28304	4.769	0.209688	391.717	2742.53	18.64	0.573402	39.9551	279.738			0	0			0	95.8333	0		4	13	0	17	23.5294		4.769	5	1.04844		0.49		z24	1.54	z24
s5	3	1.395	0.259	1.136	15	3	0.428878	37	11.583	32.5704	1	40	7.5	28.6738	5.01434	7.97713	6.995	0.142959	1225.01	8576.67	18.49	0.35563	105.759	740.453			0	0			3	92.5	0		0	11	0	11	0		6.995	6	0.857756		0.31		z31	1.48	z31
s6	3	3.052	0.70723	2.34477	15	8	0.642364	14	11.3117	5.97073	1	22	36.3636	7.20839	4.0806	5.39136	12.454	0.0802955	2956.98	20702.7	17.33	1.89453	261.408	1830.19			0	0			4.54545	63.6364	0		1	10	0	11	9.09091		12.454	11	0.88325		0.63		z3	1.31	z3
s7	3	1.335	0.078	1.257	9	0	0	39	0	31.0263	0	39	0	29.2135	3.63221	10.7373	4.849	0	254.77	1783.72		3.5637	0	0			0	0			0	100	0		1	6	0	7	14.2857		4.849	6	1.23737		0.26		z10	1.33	z10
s8	3	1.65	0.139	1.511	11	1	0.153539	28	7.19424	18.5308	1	29	3.44828	17.5758	3.94727	7.34684	6.513	0.153539	381.919	2673.93		0.388232	53.0867	371.676			0	0			3.44828	96.5517	0		3	9	0	12	25		6.513	7	1.07477		0.55		z17	1.38	z17
s9	3	3.0991	0.563	2.5361	15	8	0.776172	28	14.2096	11.0406	0	36	22.2222	11.6163	3.3258	10.8244	10.307	0	1593.49	11156.5	14.56	1.28703	112.142	785.139	2	2	3.5524	0.788612			0	77.7778	0.194043		0	9	0	9	0		10.307	13	1.26128		0.29		z24	1.35	z24
s10	3	3.0991	0.661	2.4381	16	10	1.06462	29	15.1286	11.8945	1	39	25.641	12.5843	3.03088	12.8676	9.393	0.106462	2043.88	14309.8	12.5	1.2719	135.101	945.88	2	2	3.02572	0.820311			2.5641	74.359	0.212925		1	18	0	19	5.26316		9.393	10	1.06462		0.16		z31	1.45	z31
s11	3	2.9501	0.483	2.4671	19	5	0.489812	26	10.352	10.5387	0	31	16.129	10.5081	3.46022	8.95896	10.208	0	942.525	6598.89	18.69	0.982282	91.0479	637.453	2	2	4.14079	0.810668			0	83.871	0.195925		0	13	0	13	0		10.208	2	0.195925		0.41		z3	1.29	z3
s12	3	2.9501	0.389	2.5611	16	8	0.926248	21	20.5656	8.1996	1	29	27.5862	9.83018	2.9277	9.9054	8.637	0.115781	720.424	5043.9	12.28	2.50812	35.0306	245.26	6	2	15.4242	0.780914			0	72.4138	0.694686		1	11	0	12	8.33333		8.637	16	1.8525		0.84		z10	1.38	z10
s13	3	2.6521	0.321	2.3311	16	5	0.610352	29	15.5763	12.4405	0	34	14.7059	12.82	3.08887	11.0073	8.192	0	559.767	3919.09	14.11	1.25207	35.937	251.606	2		6.23053	0			0	85.2941	0.244141		1	9	0	10	10		8.192	7	0.854492		0.68		z17	1.4	z17
s14	3	2.6521	0.635	2.0171	16	10	1.08778	27	15.748	13.3856	0	37	27.027	13.9512	3.46631	10.6742	9.193	0	1289.22	9026.24	20.45	1.17649	81.8657	573.166			0	0			0	72.973	0		1	4	0	5	20		9.193	10	1.08778		0.17		z3	1.87	z3
s15	3	2.6521	0.606	2.0461	16	5	0.548426	22	8.25083	10.7522	0	27	18.5185	10.1806	3.43765	7.8542	9.117	0	1210.22	8473.14		0.767364	146.679	1026.94			0	0			0	81.4815	0		2	16	0	18	11.1111		9.117	8	0.877482		0.43		z10	1.93	z10
s16	3	2.5031	0.662	1.8411	18	7	0.641554	25	10.574	13.5788	0	32	21.875	12.7841	4.35899	7.34114	10.911	0	1123.58	7866.49		0.778713	106.258	743.946			0	0			0	78.125	0		1	10	0	11	9.09091		10.6	11	1.03774		0.45		z17	0.12	z17
s17	3	2.5031	0.403	2.1001	12	4	0.522671	27	9.92556	12.8565	0	31	12.9032	12.3846	3.05741	10.1393	7.653	0	654.865	4584.9	18.86	0.772025	65.9776	461.929			0	0			0	87.0968	0		0	5	0	5	0		7.653	9	1.17601		0.13		z24	0.96	z24
s18	3	2.8011	0.652	2.1491	16	5	0.416043	28	7.66871	13.0287	0	33	15.1515	11.7811	4.29046	7.69149	12.018	0	1411.24	9880.49	14.79	0.588601	184.025	1288.42			0	0			0	84.8485	0		1	5	0	6	16.6667		12.018	14	1.16492		0.53		z31	0.89	z31
s19	3	2.3541	0.3385	2.0156	21	5	0.662866	19	14.771	9.42647	1	24	20.8333	10.195	3.2042	7.49018	7.543	0.132573	561.698	3932.61	22	1.56698	38.027	266.238			0	0			0	79.1667	0		0	8	0	8	0		7.543	8	1.06059		0.55		z3	0.72	z3
s20	3	2.9501	0.888	2.0621	35	11	0.67939	16	12.3874	7.75908	2	27	40.7407	9.15223	5.48829	4.91957	16.191	0.123525	3312.79	23193.8	12.58	1.5965	267.432	1872.37			0	0			0	59.2593	0		1	6	0	7	14.2857		16.191	10	0.617627		0.45		z10	0.45	z10
s21	3	2.439	1.085	1.354	40	11	0.61023	18	10.1382	13.2939	1	29	37.931	11.8901	7.39073	3.92383	18.026	0.0554754	3080.9	21570.3	20.92	0.762622	303.889	2127.62	3	1	2.76498	0.738552			0	62.069	0.166426		1	4	0	5	20		18.026	22	1.22046		0.31		z17	0.66	z17
s22	3	1.4472	0.102	1.3452	11	1	0.209688	16	9.80392	11.8941	0	17	5.88235	11.7468	3.29533	5.15882	4.769	0	391.717	2742.53		0.824265	39.9551	279.738			0	0			0	94.1176	0		1	8	0	9	11.1111		4.769	8	1.6775		0.23		z24	0.69	z24
s23	3	1.395	0.259	1.136	15	3	0.428878	22	11.583	19.3662	0	25	12	17.9211	5.01434	4.9857	6.995	0	1225.01	8576.67	25	0.598105	105.759	740.453			0	0			0	88	0		0	4	0	4	0		6.995	5	0.714796		0.47		z31	0.58	z31
s24	3	3.052	0.70723	2.34477	15	8	0.642364	21	11.3117	8.9561	0	29	27.5862	9.50197	4.0806	7.10679	12.454	0	2956.98	20702.7	17.33	1.26302	261.408	1830.19			0	0			0	72.4138	0		4	34	0	38			12.454	10	0.802955		0.59		z3	0.76	z3
s25	3	1.335	0.078	1.257	9	0	0	27	0	21.4797	0	27	0	20.2247	3.63221	7.43349	4.849	0	254.77	1783.72		4.4718	0	0			0	0			0	100	0		4	15	0	19	21.0526		4.849	11	2.26851		0.72		z10	1.82	z10
s26	3	1.65	0.139	1.511	11	1	0.153539	28	7.19424	18.5308	0	29	3.44828	17.5758	3.94727	7.34684	6.513	0	381.919	2673.93		0.388232	53.0867	371.676			0	0			0	96.5517	0		4	21	0	25	16		6.513	5	0.767695		0.59		z17	1.74	z17
s27	3	3.0991	0.563	2.5361	15	8	0.776172	15	14.2096	5.91459	0	23	34.7826	7.42151	3.3258	6.91562	10.307	0	1593.49	11156.5	14.56	2.40246	112.142	785.139	2	2	3.5524	0.788612			0	65.2174	0.194043		3	18	0	21	14.2857		10.307	9	0.873193		0.67		z24	1.54	z24
s28	3	3.0991	0.661	2.4381	16	10	1.06462	14	15.1286	5.74218	0	24	41.6667	7.74418	3.03088	7.91849	9.393	0	2043.88	14309.8	12.5	2.63464	135.101	945.88	2	2	3.02572	0.820311			0	58.3333	0.212925		2	33	0	35	5.71429		9.393	12	1.27755		0.82		z31	1.48	z31
s29	3	2.9501	0.483	2.4671	19	5	0.489812	8	10.352	3.24267	0	13	38.4615	4.40663	3.46022	3.75698	10.208	0	942.525	6598.89	22.73	3.19242	91.0479	637.453	2	2	4.14079	0.810668			0	61.5385	0.195925		4	39	0	43	9.30233		10.208	10	0.979624		0.38		z3	1.31	z3
s30	3	2.9501	0.389	2.5611	16	7	0.810467	11	17.9949	4.29503	0	18	38.8889	6.10149	2.9277	6.14818	8.637	0	720.424	5043.9	12.28	4.18969	40.035	280.297	6	2	15.4242	0.780914			0	61.1111	0.694686		3	16	0	19	15.7895		8.637	15	1.73671		0.32		z10	1.33	z10
s31	3	2.6521	0.321	2.3311	16	5	0.610352	8	15.5763	3.43186	0	13	17.1438	4.90178	3.08887	4.20865	8.192	0	559.767	3919.09	14.11	4.53875	35.937	251.606	2		6.23053	0			0	61.5385	0.244141		0	4	0	4	0		8.192	19	2.31934		0.81		z17	1.38	z17
s32	3	2.6521	0.635	2.0171	16	7	0.761449	5	11.0236	2.47881	0	12	58.3333	4.52472	3.46631	3.46189	9.193	0	1289.22	9026.24	20.45	4.44715	116.951	818.808			0	0			0	41.6667	0		1	22	0	23	4.34783		9.193	16	1.74045		0.46		z24	1.35	z24
s33	3	2.6521	0.606	2.0461	16	5	0.548426	6	8.25083	2.93241	0	11	45.4545	4.14766	3.43765	3.19986	9.117	0	1210.22	8473.14		2.81367	146.679	1026.94			0	0			0	54.5455	0		2	54	0	56	3.57143		9.117	12	1.31622		0.49		z31	1.45	z31
s34	3	2.5031	0.662	1.8411	18	7	0.641554	4	10.574	2.17261	0	11	0	4.39455	4.35899	2.52352	10.911	0	1123.58	7866.49		4.86696	106.258	743.946			0	0			0	36.3636	0		4	11	0	15	26.6667		10.911	14	1.28311		0.47		z3	1.29	z3
s35	3	2.5031	0.403	2.1001	12	3	0.392003	7	7.44417	3.33317	0	10	30	3.99505	3.05741	3.27074	7.653	0	654.865	4584.9		2.23336	87.9702	615.905			0	0			0	70	0		12	26	0	38	31.5789		7.653	13	1.69868		0.31		z10	1.38	z10
s36	3	2.8011	0.652	2.1491	16	5	0.416043	3	7.66871	1.39593	0	8	62.5	2.85602	4.29046	1.8646	12.018	0	1411.24	9880.49	14.79	5.49361	184.025	1288.42			0	0			0	37.5	0		10	28	0	38	26.3158		12.018	12	0.998502		0.23		z17	1.4	z17
s37	3	2.5031	0.403	2.1001	12	4	0.522671	8	9.92556	3.80934	0	12	33.3333	4.79406	3.05741	3.92489	7.653	0	654.865	4584.9	36.8	2.60558	65.9776	461.929			0	0			0	66.6667	0		2	27	0	29	6.89655		7.653	8	1.04534		0.18		z24	1.41	z24
s38	3	2.8011	0.652	2.1491	16	5	0.416043	3	7.66871	1.39593	0	8	62.5	2.85602	4.29046	1.8646	12.018	0	1411.24	9880.49	14.79	5.49361	184.025	1288.42			0	0			0	37.5	0		2	35	0	37	5.40541		12.018	4	0.332834		0.25		z31	1.45	z31
	7.12609	2.47136	0.498429	1.97293	17.6111	215	0.556005	med	10.9216	10.0485		med	26.5501	10.4893	3.90375	6.33032	9.62129	0.0309414	1302.53	9119.39		2.49767	119.188	834.471	34		1.8494	0.207319			0.356785	69.8941	0.0948969		83	599	0	682	11.4166		9.61311	402	1.15032		0.431842
s1	12	2.2051	0.093	2.1121	10	0	0	23	0	10.8896	0	23	0	10.4304	2.97492	7.7313	6.56	0	0	0		10.8478	0	0			0	0	1	387	0	100	0		1	9	0	10	10		7.7	5	0.649351		0.68		z3	1.96	z3
s2	12	2.3541	0.312	2.0421	18	0	0	37	0	18.1186	1	37	0	15.7173	4.83837	7.64721	11.39	0.0877963	0	0		8.6498	0	0			0	0			2.37273	100	0		6	15	0	21	28.5714		15.2	15	0.986842		0.42		z10	1.92	z10
s3	12	2.3541	0.246	2.1081	17	5	0.574713	14	20.3252	6.64105	0	19	0	8.07103	3.69568	5.14114	8.7	0	0	0		3.06054	0	0			0	0			0	73.6842	0		2	10	0	12	16.6667		18.1	7	0.38674		0.23		z17	1.94	z17
s4	12	2.5031	0.389	2.1141	24	1	0.0814996	39	2.57069	18.4476	0	40	0	15.9802	4.90192	8.16007	12.27	0	397.508	2783.07	21.51	0.139351	154.631	1082.61			0	0		387	0	97.5	0		4	13	0	17	23.5294		16.4	14	0.853659		0.49		z24	1.54	z24
s5	12	2.2051	0.3	1.9051	15	0	0	28	0	14.6974	0	28	0	12.6978	4.46238	6.27467	9.84	0	0	0		14.2865	0	0			0	0		387	0	100	0		1	12	0	13	7.69231		6.3	6	0.952381		0.31		z31	1.48	z31
s6	12	2.2051	0.329	1.8761	13	5	0.523013	28	15.1976	14.9246	0	33	0	14.9653	4.3354	7.61175	9.56	0	0	0		1.01829	0	0			0	0		387	0	84.8485	0		1	10	0	11	9.09091		12.2	11	0.901639		0.63		z3	1.81	z3
s7	12	2.2051	0.405	1.8001	18	2	0.207254	29	4.93827	16.1102	1	31	0	14.0583	4.37622	7.08374	9.65	0.103627	1177	8240.58		0.30653	238.343	1668.72			0	0			3.22581	93.5484	0		2	6	0	8	25		4.7	5	1.06383		0.26		z10	1.83	z10
s8	12	2.2051	0.476	1.7291	30	1	0.0647249	26	2.10084	15.0367	0	27	0	12.2443	7.00648	3.85357	15.45	0	1109.59	7768.57	10.31	0.139714	528.166	3697.84			0	0			0	96.2963	0		3	9	0	12	25		6.7	7	1.04478		0.55		z17	1.78	z17
s9	12	2.2051	0.377	1.8281	25	0	0	21	0	11.4873	0	21	0	9.52338	5.75484	3.6491	12.69	0	0	0		0	0	0			0	0			0	100	0		2	9	0	11	18.1818		10.1	12	1.18812		0.29		z24	1.35	z24
s10	12	2.071	0.27	1.801	17	1	0.0833333	29	3.7037	16.1022	0	30	0	14.4858	5.7943	5.1775	12	0	513.147	3592.7	12.3	0.230013	138.55	970.028			0	0			0	96.6667	0		1	16	0	17	5.88235		9.1	9	0.989011		0.16		z31	1.45	z31
s11	12	2.6521	0.407	2.2451	24	5	0.393701	23	12.285	10.2445	1	28	0	10.5577	4.78866	5.84715	12.7	0.0787402	679.194	4755.24	4.98	1.19918	55.2864	387.077			0	0			0	82.1429	0		1	12	0	13	7.69231		10.1	2	0.19802		0.41		z3	1.29	z3
s12	12	2.549	0.29	2.259	23	2	0.210526	37	6.89655	16.3789	0	39	0	15.3001	3.72695	10.4643	9.5	0	408.252	2858.3	14.38	0.421062	59.1965	414.453	2		6.89655	0			0	94.8718	0.210526		1	11	0	12	8.33333		8.4	15	1.78571		0.24		z10	1.38	z10
s13	12	2.6521	0.405	2.2471	30	2	0.145138	14	4.93827	6.23025	0	16	0	6.03296	5.19588	3.07936	13.78	0	366.804	2568.11	10.36	0.792628	74.2778	520.041			0	0			0	87.5	0		1	9	0	10	10		8.1	13	1.60494		0.68		z17	1.4	z17
s14	12	2.5031	0.232	2.2711	15	7	1.61663	39	30.1724	17.1723	1	46	3.2	18.3772	1.72985	26.5918	4.33	0.230947	593.421	4154.72	19.7	1.75704	19.6677	137.699			0	0			2.17391	84.7826	0		1	4	0	5	20		9.1	15	1.64835		0.37		z3	1.87	z3
s15	12	2.6521	0.429	2.2231	28	4	0.349345	28	9.32401	12.595	1	32	12.5	12.0659	4.31733	7.41198	11.45	0.0873362	511.727	3582.75	14.61	0.740293	54.8827	384.25			0	0			3.125	87.5	0		2	16	0	18	11.1111		9.1	7	0.769231		0.43		z10	1.93	z10
s16	12	2.8011	0.637	2.1641	12	3	0.361882	28	4.70958	12.9384	0	31	9.67742	11.0671	2.95955	10.4746	8.29	0	1623.47	11366.4	14.367	0.364	344.716	2413.46			0	0			0	90.3226	0		1	10	0	11	9.09091		6.9	11	1.5942		0.45		z17	0.12	z17
s17	12	3.0991	1.1	1.9991	56	21	0.808003	29	19.0909	14.5065	0	50	42	16.1337	8.38631	5.9621	25.99	0	3867.16	27075.1	15.27	1.31602	202.566	1418.22	2		1.81818	0			0	58	0.0769527		2	5	0	7	28.5714		7.6	10	1.31579		0.13		z24	0.96	z24
s18	12	2.9501	0.746	2.2041	34	12	0.658256	26	16.0858	11.7962	0	50	24	16.9486	6.17945	8.09133	18.23	0	2933.2	20536.2	14.85	1.36364	182.347	1276.67		2	0	0.9074			0	52	0		1	5	0	6	16.6667		12	14	1.16667		0.53		z31	0.89	z31
s19	12	2.8011	0.766	2.0351	20	8	1.22888	21	10.4439	10.3189	0	29	0	10.3531	2.32409	12.478	6.51	0	1037.18	7261.64	13.38	1.01211	99.3105	695.302			0	0			0	72.4138	0		2	8	0	10	20		7.1	8	1.12676		0.45		z3	0.72	z3
s20	12	2.2051	0.093	2.1121	10	4	0.609756	29	43.0108	13.7304	0	33	12.1212	14.9653	2.97492	11.0927	6.56	0	0	0	14.65	3.13252	0	0			0	0	1	387	0	87.8788	0		1	7	0	8	12.5		15.6	10	0.641026		0.45		z10	0.45	z10
s21	12	2.3541	0.312	2.0421	18	0	0	23	0	11.2629	0	23	0	9.77019	4.83837	4.75367	11.39	0	0	0	14.69	0	0	0			0	0			0	100	0		1	4	0	5	20		18.9	15	0.793651		0.31		z17	0.66	z17
s22	12	2.3541	0.246	2.1081	17	5	0.574713	37	20.3252	17.5513	0	42	0	17.8412	3.69568	11.3646	8.7	0	0	0	14.62	1.15804	0	0			0	0			0	88.0952	0		5	25	0	30	16.6667		4.8	5	1.04167		0.23		z24	0.69	z24
s23	12	2.5031	0.389	2.1141	24	1	0.0814996	14	2.57069	6.6222	0	15	6.66667	5.99257	4.90192	3.06002	12.27	0	397.508	2783.07	4.96	0.388193	154.631	1082.61			0	0		387	0	93.3333	0		3	4	0	7	42.8571		6.1	5	0.819672		0.47		z31	0.58	z31
s24	12	2.2051	0.3	1.9051	15	5	0.50813	39	16.6667	20.4714	1	44	11.3636	19.9537	4.46238	9.8602	9.84	0.101626	0	0	14.65	0.814145	0	0			0	0		387	2.27273	88.6364	0		1	12	0	13			12	11	0.916667		0.59		z3	0.76	z3
s25	12	2.2051	0.329	1.8761	13	0	0	28	0	14.9246	1	28	0	12.6978	4.3354	6.45845	9.56	0.104603	0	0	14.59	0	0	0			0	0		387	0	100	0		2	13	0	15	13.3333		4.8	5	1.04167		0.22		z10	1.82	z10
s26	12	2.2051	0.405	1.8001	18	2	0.207254	28	4.93827	15.5547	0	30	6.66667	13.6048	4.37622	6.85523	9.65	0	1177	8240.58	14.6	0.317478	238.343	1668.72			0	0			0	93.3333	0		4	20	0	24	16.6667		6.5	5	0.769231		0.59		z17	1.74	z17
s27	12	2.2051	0.476	1.7291	30	2	0.12945	29	4.20168	16.7717	0	31	6.45161	14.0583	7.00648	4.42447	15.45	0	1109.59	7768.57	10.31	0.250522	264.083	1848.92			0	0			0	93.5484	0		3	17	0	20	15		10.1	10	0.990099		0.67		z24	1.54	z24
s28	12	2.2051	0.377	1.8281	25	3	0.236407	26	7.95756	14.2224	0	29	0	13.1513	5.75484	5.03924	12.69	0	0	0	14.8	0.559508	0	0			0	0			0	89.6552	0		2	27	0	29	6.89655		9.1	12	1.31868		0.42		z31	1.48	z31
s29	12	2.071	0.27	1.801	17	1	0.0833333	21	3.7037	11.6602	0	22	4.54545	10.6229	5.7943	3.79683	12	0	513.147	3592.7	12.3	0.317637	138.55	970.028			0	0			0	95.4545	0		4	21	0	25	16		9.4	12	1.2766		0.38		z3	1.31	z3
s30	12	2.6521	0.407	2.2451	24	5	0.393701	29	12.285	12.917	0	34	0	12.82	4.78866	7.10011	12.7	0	679.194	4755.24	4.95	0.951072	55.2864	387.077			0	0			0	85.2941	0		3	15	0	18	16.6667		7.4	11	1.48649		0.32		z10	1.33	z10
s31	12	2.549	0.29	2.259	23	2	0.210526	13	6.89655	5.75476	0	15	0	5.88466	3.72695	4.02474	9.5	0	408.252	2858.3	14.38	1.19841	59.1965	414.453	2		6.89655	0			0	86.6667	0.210526		1	4	0	5	20		8.8	16	1.81818		0.81		z17	1.38	z17
s32	12	2.6521	0.405	2.2471	30	2	0.145138	21	4.93827	9.34538	0	23	0	8.67237	5.19588	4.42658	13.78	0	366.804	2568.11	10.36	0.528419	74.2778	520.041			0	0			0	91.3043	0		1	20	0	21	4.7619		9.2	13	1.41304		0.46		z24	1.35	z24
s33	12	2.5031	0.232	2.2711	15	7	1.61663	12	30.1724	5.28378	0	19	0	7.59059	1.72985	10.9836	4.33	0	593.421	4154.72	19.7	5.71038	19.6677	137.699			0	0			0	63.1579	0		2	24	0	26	7.69231		11.1	12	1.08108		0.49		z31	1.45	z31
s34	12	2.6521	0.429	2.2231	28	4	0.349345	9	9.32401	4.0484	0	13	0	4.90178	4.31733	3.01112	11.45	0	511.727	3582.75	14.61	2.30313	54.8827	384.25			0	0			0	69.2308	0		4	9	0	13	30.7692		11.6	11	0.948276		0.47		z3	1.29	z3
s35	12	2.8011	0.637	2.1641	12	3	0.361882	12	4.70958	5.54503	0	15	0	5.35504	2.95955	5.06834	8.29	0	1623.47	11366.4	14.367	0.849333	344.716	2413.46			0	0			0	80	0		12	19	0	31	38.7097		11.4	13	1.14035		0.31		z10	1.38	z10
s36	12	3.0991	1.1	1.9991	56	21	0.808003	22	19.0909	11.005	0	43	0	13.875	8.38631	5.12741	25.99	0	3867.16	27075.1	15.27	1.73476	202.566	1418.22	2		1.81818	0			0	51.1628	0.0769527		11	18	0	29	37.931		13.5	12	0.888889		0.23		z17	1.4	z17
s37	12	2.9501	0.746	2.2041	34	12	0.658256	21	16.0858	9.5277	0	50	0	16.9486	6.17945	8.09133	18.23	0	2933.2	20536.2	14.85	1.68832	182.347	1276.67		2	0	0.9074			0	42	0		6	22	0	28	21.4286		7.6	8	1.05263		0.18		z24	1.41	z24
S38	12	2.8011	0.766	2.0351	20	8	1.22888	13	10.4439	6.38789	0	21	0	7.49705	2.32409	9.03581	6.51	0	1037.18	7261.64	13.38	1.63495	99.3105	695.302			0	0			0	61.9048	0		8	29	0	37	21.6216		12.8	23	1.79688		0.25		z31	1.45	z31
	9.09424	2.48277	0.432053	2.05072	22.5789	166	0.408152	med	10.0027	12.2953		med	3.66296	12.1372	4.61835	7.27119	11.5205	0.0209125	800.929	5607.54		1.87319	106.31	744.311	8		0.45867	0.0477579			0.346584	84.5456	0.0151305		109	499	0	608	17.8536		9.88421	395	1.09107		0.409474
s1	16	2.9501	0.303	2.6471	9	5	1.45349	4	16.5017	1.51109	3	9	55.5556	3.05074	1.16606	7.71828	3.44	0.872093	923	6442.21	10.57	10.9204	55.9338	390.398			0	0			0	44.4444	0		0	2	2	4	0		3.55	16	4.50704		1.1		z3	1.88	z3
s2	16	3.594	0.649	2.945	4	12	2.66075	5	18.49	1.69779	3	17	70.5882	4.73011	1.25487	13.5472	4.51	0.665188	984.81	6894.94	4.85	10.8906	53.2618	372.902	2		3.08166	0			0	29.4118	0.443459		0	9	0	9	0		3.44	18	5.23256		1.23		z10	1.82	z10
s3	16	2.3541	0.257	2.0971	13	2	0.352113	6	7.7821	2.86109	1	8	25	3.39833	2.41281	3.31563	5.68	0.176056	811.151	5679.1		2.71997	104.233	729.765	4	4	15.5642	1.9074			12.5	75	0.704225		0	15	0	15	0		5.68	22	3.87324		0.49		z17	1.74	z17
s4	16	2.6521	0.415	2.2371	18	5	0.538793	0	12.0482	0	3	5	100	1.8853	3.49911	1.42893	9.28	0.323276	740.055	5181.35	7.3	7.8932	61.4246	430.052			0	0			0	0	0		0	10	0	10	0		9.28	12	1.2931		0.31		z24	1.54	z24
s5	16	2.5031	0.564	1.9391	22	6	0.544465	7	10.6383	3.60992	2	13	46.1538	5.19356	4.40254	2.95284	11.02	0.181488	909.2	6365.56	4.5	2.94696	85.4648	598.363	2	2	3.5461	1.03141			0	53.8462	0.181488		0	13	0	13	0		11.02	14	1.27042		0.63		z31	1.48	z31
s6	16	2.5031	0.517	1.9861	20	5	0.598802	6	9.67118	3.021	0	11	45.4545	4.39455	3.33586	3.2975	8.35	0	810.86	5677.06	4.9	3.20132	83.8429	587.009	2	2	3.86847	1.007			0	54.5455	0.239521		0	12	0	12	0		8.35	15	1.79641		0.8		z3	1.31	z3
s7	16	2.8011	0.468	2.3331	14	7	1.55211	2	14.9573	0.857229	1	9	77.7778	3.21302	1.61008	5.58978	4.51	0.221729	571.932	4004.26	4.8	17.4484	38.2377	267.714			0	0			11.1111	22.2222	0		0	10	0	10	0		4.51	16	3.54767		0.55		z10	1.33	z10
s8	16	2.6521	0.543	2.1091	26	8	0.591279	3	14.733	1.42241	0	11	72.7273	4.14766	5.10162	2.15618	13.53	0	511.545	3581.47	16.77	10.3578	34.7211	243.093			0	0			0	27.2727	0		0	6	0	6	0		6.21	21	3.38164		0.94		z17	1.38	z17
s9	16	1.845	0.193	1.652	14	7	1.01597	5	36.2694	3.02663	0	12	58.3333	6.50407	3.73442	3.21335	6.89	0	684.221	4790.43	14.39	11.9834	18.865	132.079			0	0			0	41.6667	0		0	9	0	9	0		9.45	22	2.32804		1.16		z24	1.35	z24
s10	16	2.2051	0.494	1.7111	27	2	0.17301	6	4.04858	3.50652	1	8	25	3.62795	5.24239	1.52602	11.56	0.0865052	645.249	4517.58	4.7	1.15459	159.377	1115.84			0	0			0	75	0		0	9	0	9	0		9.22	23	2.49458		0.41		z31	1.45	z31
s11	16	2.8011	0.548	2.2531	30	12	0.870827	7	21.8978	3.10683	1	19	63.1579	6.78305	4.9195	3.86218	13.78	0.0725689	491.403	3440.46	11.02	7.04828	22.4407	157.114		2	0	0.887666			5.26316	36.8421	0		0	16	0	16	0		6.79	20	2.94551		0.84		z3	1.29	z3
s12	16	3.0991	0.433	2.6661	22	0	0	3	0	1.12524	3	3	0	0.968023	3.68494	0.814124	11.42	0.262697	0	0	14.6	0	0	0			0	0			0	100	0		0	12	0	12	0		5.04	17	3.37302		0.68		z10	1.38	z10
s13	16	2.5031	0.653	1.8501	21	17	1.24542	0	26.0337	0	3	17	100	6.79158	5.45324	3.11741	13.65	0.21978	1983.24	13885.3	9.07	7.1294	76.1799	533.357		2	0	1.08102			6.6437	0	0		0	11	0	11	0		8.26	22	2.66344		0.27		z17	1.94	z17
s14	16	2.8011	0.488	2.3131	16	9	0.868726	5	18.4426	2.1616	0	14	64.2857	4.99804	3.69855	3.78527	10.36	0	292.576	2048.41	16.76	8.53193	15.8641	111.07	2	2	4.09836	0.864641			0	35.7143	0.19305		0	9	0	9	0		13.53	21	1.55211		0.53		z3	2.09	z3
s15	16	3.0991	0.557	2.5421	30	4	0.332502	3	7.18133	1.18013	0	7	57.1429	2.25872	3.88177	1.8033	12.03	0	571.75	4002.99	4.92	6.08522	79.6162	557.416			0	0			0	42.8571	0		0	4	0	4	0		6.89	23	3.33817		0.55		z10	2.12	z10
s16	16	2.9501	0.303	2.6471	9	5	1.45349	3	16.5017	1.13332	0	8	62.5	2.71177	1.16606	6.8607	3.44	0	923	6442.21	10.57	14.5605	55.9338	390.398			0	0			0	37.5	0		0	16	0	16	0		11.56	18	1.55709		0.43		z17	0.12	z17
s17	16	3.594	0.649	2.945	4	2	0.443459	3	3.08166	1.01868	3	5	40	1.39121	1.25487	3.98448	4.51	0.665188	984.81	6894.94	4.23	3.02517	319.571	2237.41	2		3.08166	0			60	60	0.443459		0	10	0	10	0		7.46	22	2.94906		0.53		z24	0.96	z24
s18	16	2.3541	0.257	2.0971	13	9	1.58451	0	35.0195	0	1	9	100	3.82312	2.41281	3.73009	5.68	0.176056	811.151	5679.1	14.6	8.5903	23.1629	162.17	4	4	15.5642	1.9074			11.1111	0	0.704225		0	5	0	5	0		7.01	21	2.99572		0.55		z31	0.89	z31
s19	16	2.6521	0.415	2.2371	18	5	0.538793	4	12.0482	1.78803	3	9	55.5556	3.39354	3.49911	2.57208	9.28	0.323276	740.055	5181.35	7.3	6.73825	61.4246	430.052			0	0			0	44.4444	0		0	5	0	5	0		13.78	17	1.23367		0.32		z3	0.72	z3
s20	16	2.5031	0.564	1.9391	22	12	1.08893	4	21.2766	2.06281	1	16	75	6.39207	4.40254	3.63426	11.02	0.0907441	909.2	6365.56	4.82	10.3144	42.7324	299.182	2	2	3.5461	1.03141			6.25	25	0.181488		0	8	0	8	0		11.42	10	0.875657		0.31		z10	0.45	z10
s21	16	2.5031	0.517	1.9861	20	5	0.598802	4	9.67118	2.014	1	9	55.5556	3.59554	3.33586	2.69795	8.35	0.11976	810.86	5677.06	4.6	4.80198	83.8429	587.009	2	2	3.86847	1.007			11.1111	44.4444	0.239521		0	7	0	7	0		13.65	21	1.53846		0.23		z17	0.66	z17
s22	16	2.8011	0.468	2.3331	14	7	1.55211	3	14.9573	1.28584	2	10	70	3.57003	1.61008	6.21086	4.51	0.443459	571.932	4004.26	8.89	11.6323	38.2377	267.714			0	0			20	30	0		1	4	0	5	20		10.36	11	1.06178		0.47		z24	0.69	z24
s23	16	2.6521	0.543	2.1091	26	8	0.591279	8	14.733	3.79309	3	16	50	6.03296	5.10162	3.13626	13.53	0.221729	511.545	3581.47	16.77	3.88416	34.7211	243.093			0	0			18.75	50	0		5	22	0	27	18.5185		12.03	10	0.831255		0.59		z31	0.58	z31
s24	16	1.845	0.193	1.652	14	7	1.01597	8	36.2694	4.84262	3	15	46.6667	8.13008	3.73442	4.01669	6.89	0.435414	684.221	4790.43	14.39	7.48964	18.865	132.079			0	0			20	53.3333	0		3	4	0	7	42.8571		9.58	17	1.77453		0.72		z3	0.76	z3
s25	16	2.2051	0.494	1.7111	27	8	0.692042	7	16.1943	4.09094	3	15	53.3333	6.80241	5.24239	2.86129	11.56	0.259516	645.249	4517.58	30.5	3.95859	39.8441	278.961			0	0			20	46.6667	0		1	12	0	13			12.66	21	1.65877		0.59		z10	1.82	z10
s26	16	2.8011	0.548	2.2531	30	4	0.290276	6	7.29927	2.663	4	10	100	3.57003	4.9195	2.03273	13.78	0.290276	491.403	3440.46	11.02	2.741	67.3222	471.343		2	0	0.887666			0	60	0		0	13	0	13	0		11.08	22	1.98556		0.67		z17	1.74	z17
s27	16	3.0991	0.433	2.6661	22	3	0.262697	3	6.92841	1.12524	4	6	53.0487	1.93605	3.68494	1.62825	11.42	0.350263	0	0		6.15727	0	0			0	0			0	50	0		4	20	0	24	16.6667		9.51	16	1.68244		0.82		z24	1.54	z24
s28	16	2.5031	0.653	1.8501	21	2	0.14652	5	3.06279	2.70256	2	7	28.5714	2.79653	5.45324	1.28364	13.65	0.14652	1983.24	13885.3	9.07	1.13329	647.529	4533.54		2	0	1.08102			0	71.4286	0		0	17	0	17	0		11.11	19	1.71017		0.98		z31	1.48	z31
s29	16	2.8011	0.488	2.3131	16	11	1.06178	7	22.541	3.02624	4	18	61.1111	6.42605	3.69855	4.86678	10.36	0.3861	292.576	2048.41	16.76	7.44851	12.9797	90.8751	2	2	4.09836	0.864641			0	38.8889	0.19305		0	27	0	27	0		11.18	20	1.78891		1		z3	1.31	z3
s30	16	3.0991	0.557	2.5421	30	6	0.498753	4	10.772	1.5735	2	10	60	3.22674	3.88177	2.57614	12.03	0.166251	571.75	4002.99		6.84587	53.0775	371.611			0	0			0	40	0		0	21	0	21	0		10.83	24	2.21607		0.81		z10	1.33	z10
s31	16	3.594	0.649	2.945	4	5	1.10865	7	7.70416	2.37691	2	12	41.6667	3.3389	1.25487	9.56275	4.51	0.443459	984.81	6894.94	14.6	3.24125	127.828	894.964	2		3.08166	0			0	58.3333	0.443459		0	15	0	15	0		12.02	27	2.24626		0.46		z17	1.38	z17
s32	16	2.3541	0.257	2.0971	13	9	1.58451	6	35.0195	2.86109	2	15	60	6.37186	2.41281	6.21681	5.68	0.352113	811.151	5679.1		12.2399	23.1629	162.17	4	4	15.5642	1.9074			0	40	0.704225		1	4	0	5	20		16.77	27	1.61002		0.49		z24	1.35	z24
s33	16	2.6521	0.415	2.2371	18	5	0.538793	0	12.0482	0	2	5	100	1.8853	3.49911	1.42893	9.28	0.215517	740.055	5181.35	9.3	31.8458	61.4246	430.052			0	0			0	0	0		0	20	0	20	0		18.88	22	1.16525		0.47		z31	1.45	z31
s34	16	2.5031	0.564	1.9391	22	6	0.544465	7	10.6383	3.60992	2	13	46.1538	5.19356	4.40254	2.95284	11.02	0.181488	909.2	6365.56		2.94696	85.4648	598.363	2	2	3.5461	1.03141			0	53.8462	0.181488		2	24	0	26	7.69231		11.61	19	1.63652		0.31		z3	1.29	z3
s35	16	2.5031	0.517	1.9861	20	5	0.598802	6	9.67118	3.021	1	11	45.4545	4.39455	3.33586	3.2975	8.35	0.11976	810.86	5677.06		3.20132	83.8429	587.009	2	2	3.86847	1.007			0	54.5455	0.239521		0	9	0	9	0		17.1	23	1.34503		0.23		z10	1.38	z10
s36	16	2.8011	0.468	2.3331	14	7	1.55211	2	14.9573	0.857229	0	9	77.7778	3.21302	1.61008	5.58978	4.51	0	571.932	4004.26	5.6	17.4484	38.2377	267.714			0	0			0	22.2222	0		0	19	0	19	0		16.44	27	1.64234		0.18		z17	1.4	z17
s37	16	2.6521	0.543	2.1091	26	8	0.591279	3	14.733	1.42241	0	11	72.7273	4.14766	5.10162	2.15618	13.53	0	511.545	3581.47	16.77	10.3578	34.7211	243.093			0	0			0	27.2727	0		0	18	0	18	0		18.53	26	1.40313		0.25		z24	1.91	z24
	7.08564	2.69089	0.472133		19.0667	240	0.84152	med	14.5797	1.93917		med	59.9	4.12965	3.55985	3.8752	9.334	0.228872	728.733	5100.74	14.6736	7.80849	59.2975	415.078	34		2.01059	0.451942			5.47946	41.804	0.11745		17	445	0	462	3.59242		10.6178	722	2.11104		0.577778
																					4.90869
s1	4	2.8011	0.915	1.8861	19	10	1.04384	0	10.929	0	2	10	0	3.57003	3.42008	2.9239	9.58	0.208768	1192.09	8346.15		22.8594	109.076	763.673			0	0			20	0	0		2	6	0	8	25		6.21	21	3.38164		0.31		z3	3	z3
s2	4	2.8011	1.119	1.6821	29	14	1.10585	0	12.5112	0	1	14	0	4.99804	4.51965	3.09758	12.66	0.0789889	1581.18	11070.3		30.3821	126.382	884.834			0	0			7.14286	0	0		3	9	0	12	25		9.45	22	2.32804		0.28		z7	2.12	z7
s3	4	2.9501	0.595	2.3551	28	5	0.451264	3	8.40336	1.27383	0	8	62.5	2.71177	3.7558	2.13004	11.08	0	745.373	5218.57		6.59692	88.6994	621.01			0	0			0	37.5	0		2	9	0	11	18.1818		9.22	21	2.27766		0.63		z15	2.04	z15
s4	4	3.2481	1.413	1.8351	24	17	1.78759	2	12.0311	1.08986	0	19	89.4737	5.84957	2.92787	6.48937	9.51	0	2107.62	14756.1		11.0392	175.181	1226.49	2		1.41543	0			0	10.5263	0.210305		4	8	0	12	33.3333		6.79	20	2.94551		0.42		z22	1.93	z22
s5	4	2.9731	0.798	2.1751	25	7	0.630063	0	8.77193	0	3	7	11.875	2.35444	3.73684	1.87324	11.11	0.270027	798	5587.05		21.4982	90.972	636.924			0	0			0	0	0		5	9	0	14	35.7143		3.44	18	5.23256		0.23		z29	1.91	z29
s6	4	3.1234	1.07	2.0534	18	9	0.805009	2	8.41121	0.973994	3	11	81.8182	3.5218	3.57943	3.07311	11.18	0.268336	1616.26	11315.9		8.63579	192.155	1345.33			0	0			27.2727	18.1818	0		6	8	0	14	42.8571		5.68	19	3.34507		0.49		z3	1.59	z3
s7	4	3.2734	0.949	2.3244	21	9	0.831025	0	9.48367	0	1	9	100	2.74943	3.30849	2.72028	10.83	0.0923361	1310.64	9176.17		25.5429	138.2	967.577	2		2.10748	0			11.1111	0	0.184672		2	9	0	11	18.1818		9.28	11	1.18534		0.31		z10	1.55	z10
s8	4	3.1232	0.927	2.1962	23	10	0.831947	14	10.7875	6.37465	3	24	41.6667	7.68443	3.84862	6.23601	12.02	0.249584	1022.62	7159.64		1.69225	94.7965	663.698			0	0			12.5	58.3333	0		4	6	0	10	40		11.02	14	1.27042		0.63		z17	1.87	z17
s9	4	3.1232	0.872	2.2512	35	9	0.536673	19	10.3211	8.43994	2	28	32.1429	8.96516	5.36949	5.21465	16.77	0.119261	985.393	6899.02		1.22289	95.4736	668.439			0	0	114		7.14286	67.8571	0		6	6	0	12	50		8.35	15	1.79641		0.26		z24	1.59	z24
s10	4	2.9731	0.968	2.0051	29	10	0.529661	18	10.3306	8.97711	4	28	35.7143	9.41778	6.35027	4.40926	18.88	0.211864	2055.94	14394.2		1.15077	199.015	1393.36			0	0	61		14.2857	64.2857	0		4	7	0	11	36.3636		4.51	16	3.54767		0.55		z31	1.46	z31
s11	4	3.1232	0.919	2.2042	26	7	0.602929	16	7.61697	7.25887	1	23	30.4348	7.36424	3.71734	6.18722	11.61	0.0861326	1156.07	8093.95		1.04933	151.775	1062.62			0	0	173		4.34783	69.5652	0		2	6	0	8	25		6.21	21	3.38164		0.29		z3	2.11	z3
s12	4	3.2734	0.872	2.4014	29	8	0.467836	7	9.17431	2.91497	4	15	53.3333	4.58239	5.22393	2.8714	17.1	0.233918	559.075	3914.25		3.14731	60.9392	426.653			0	0	142		0	46.6667	0		3	9	0	12	25		9.45	22	2.32804		0.66		z10	2.07	z10
s13	4	2.8229	0.704	2.1189	14	9	0.967742	26	12.7841	12.2705	4	35	25.7143	12.3986	3.29448	10.6238	9.3	0.430108	665.281	4657.83		1.04185	52.0398	364.346			0	0			11.4286	74.2857	0		2	9	0	11	18.1818		9.22	21	2.27766		0.41		z17	1.99	z17
s14	4	2.6728	0.799	1.8738	17	7	0.587741	21	8.76095	11.2072	1	28	25	10.4759	4.456	6.28366	11.91	0.0839631	658.653	4611.42		0.781727	75.1805	526.361	2		2.50313	0			3.57143	75	0.167926		6	8	0	14	42.8571		6.79	20	2.94551		0.84		z24	1.93	z24
s15	4	2.6728	0.908	1.7648	26	5	0.311333	29	5.50661	16.4325	1	34	14.7059	12.7207	6.00868	5.65848	16.06	0.0622665	643.1	4502.53		0.335106	116.787	817.66	2	2	2.20264	1.13327			2.94118	85.2941	0.124533		5	9	0	14	35.7143		5.04	17	3.37302		0.68		z31	1.91	z31
s16	4	2.6728	0.848	1.8248	15	6	0.537634	23	7.07547	12.6041	3	29	20.6897	10.85	4.1754	6.94545	11.16	0.268817	645.978	4522.68		0.561362	91.2982	639.205	2	2	2.35849	1.09601			10.3448	79.3103	0.179211		3	5	0	8	37.5		8.26	22	2.66344		0.67		z3	1.87	z3
s17	4	2.8229	0.774	2.0489	17	7	0.804598	17	9.04393	8.29714	3	24	29.1667	8.5019	3.08194	7.78731	8.7	0.344828	416.229	2914.14		1.09001	46.023	322.221	2		2.58398	0			12.5	70.8333	0.229885		7	9	0	16	43.75		13.53	21	1.55211		0.43		z10	1.93	z10
s18	4	2.6728	0.81	1.8628	31	6	0.309917	14	7.40741	7.51557	4	20	30	7.48279	7.24334	2.76116	19.36	0.206612	587.266	4111.62		0.985608	79.2809	555.069			0	0			20	70	0		3	4	0	7	42.8571		6.89	23	3.33817		0.45		z17	2.12	z17
s19	4	3.1232	0.768	2.3552	27	6	0.414651	17	7.8125	7.21807	4	23	26.087	7.36424	4.63307	4.96431	14.47	0.276434	407.16	2850.64		1.08235	52.1165	364.883			0	0			17.3913	73.913	0		2	6	0	8	25		11.56	17	1.47059		0.13		z24	1.96	z24
s20	4	3.5737	0.832	2.7417	28	8	0.471698	18	9.61538	6.56527	4	26	30.7692	7.27537	4.74578	5.47855	16.96	0.235849	655.192	4587.19		1.46458	68.14	477.068	4	0	4.80769	0			15.3846	69.2308	0.235849		5	10	0	15	33.3333		7.46	22	2.94906		0.53		z31	1.89	z31
s21	4	2.8011	0.915	1.8861	19	10	1.04384	21	10.929	11.1341	3	31	32.2581	11.0671	3.42008	9.0641	9.58	0.313152	1192.09	8346.15		0.981577	109.076	763.673			0	0			9.67742	67.7419	0		2	5	0	7	28.5714		7.01	22	3.13837		0.55		z3	1.72	z3
s22	4	2.8011	1.119	1.6821	29	14	1.10585	29	12.5112	17.2404	4	43	32.5581	15.3511	4.51965	9.514	12.66	0.315956	1581.18	11070.3		0.725691	126.382	884.834			0	0			9.30233	67.4419	0		2	5	0	7	28.5714		13.78	16	1.1611		0.59		z10	1.45	z10
s23	4	2.9501	0.595	2.3551	28	5	0.451264	26	8.40336	11.0399	3	31	16.129	10.5081	3.7558	8.25389	11.08	0.270758	745.373	5218.57		0.761183	88.6994	621.01			0	0			9.67742	83.871	0		2	8	0	10	20		11.42	10	0.875657		0.61		z17	1.66	z17
s24	4	3.2481	1.413	1.8351	24	17	1.78759	21	12.0311	11.4435	1	38	44.7368	11.6991	2.92787	12.9787	9.51	0.105152	2107.62	14756.1		1.05135	175.181	1226.49	2		1.41543	0			2.63158	55.2632	0.210305		5	7	0	12	41.6667		13.65	21	1.53846		0.23		z24	1.69	z24
s25	4	2.9731	0.798	2.1751	25	7	0.630063	29	8.77193	13.3327	1	36	19.4444	12.1086	3.73684	9.63381	11.11	0.090009	798	5587.05		0.657925	90.972	636.924			0	0			2.77778	80.5556	0		2	4	0	6	33.3333		10.36	11	1.06178		0.47		z31	1.58	z31
s26	4	3.1234	1.07	2.0534	18	9	0.805009	23	8.41121	11.2009	4	32	28.125	10.2452	3.57943	8.93996	11.18	0.357782	1616.26	11315.9		0.750939	192.155	1345.33			0	0			12.5	71.875	0		5	12	0	17	29.4118		12.03	10	0.831255		0.59		z3	1.76	z3
s27	4	3.2734	0.949	2.3244	21	9	0.831025	20	9.48367	8.60437	3	29	31.0345	8.85929	3.30849	8.76534	10.83	0.277008	1310.64	9176.17		1.10219	138.2	967.577	2		2.10748	0			10.3448	68.9655	0.184672		3	4	0	7	42.8571		9.58	17	1.77453		0.72		z10	1.82	z10
s28	4	3.1232	0.927	2.1962	23	8	0.665557	14	8.62999	6.37465	3	22	36.3636	7.04406	3.84862	5.71634	12.02	0.249584	1022.62	7159.64		1.3538	118.496	829.623			0	0			13.6364	63.6364	0		1	12	0	13			12.66	21	1.65877		0.59		z17	1.74	z17
s29	4	3.1232	0.872	2.2512	35	9	0.536673	19	10.3211	8.43994	2	28	32.1429	8.96516	5.36949	5.21465	16.77	0.119261	985.393	6899.02		1.22289	95.4736	668.439			0	0	114		7.14286	67.8571	0		2	13	0	15	13.3333		11.08	22	1.98556		0.67		z24	1.54	z24
s30	4	2.9731	0.968	2.0051	29	12	0.635593	7	12.3967	3.4911	4	19	63.1579	6.39064	6.35027	2.992	18.88	0.211864	2055.94	14394.2		3.55094	165.846	1161.14			0	0	61		21.0526	36.8421	0		4	15	0	19	21.0526		9.51	16	1.68244		0.82		z31	1.48	z31
s31	4	3.1232	0.919	2.2042	26	7	0.602929	4	7.61697	1.81472	4	11	63.6364	3.52203	3.71734	2.9591	11.61	0.344531	1156.07	8093.95		4.19733	151.775	1062.62			0	0	173		0	36.3636	0		3	17	0	20	15		11.11	19	1.71017		0.38		z3	1.31	z3
s32	4	3.2734	0.872	2.4014	29	8	0.467836	0	9.17431	0	2	8	100	2.44394	5.22393	1.53142	17.1	0.116959	559.075	3914.25		30.6529	60.9392	426.653			0	0	142		25	0	0		2	16	0	18	11.1111		11.18	20	1.78891		0.32		z10	1.33	z10
s33	4	2.8229	0.704	2.1189	14	9	0.967742	4	12.7841	1.88777	4	13	69.2308	4.60519	3.29448	3.94599	9.3	0.430108	665.281	4657.83		6.77205	52.0398	364.346			0	0			0	30.7692	0		4	15	0	19	21.0526		10.83	24	2.21607		0.81		z17	1.38	z17
s34	4	2.6728	0.799	1.8738	17	7	0.587741	1	8.76095	0.533675	2	8	87.5	2.99312	4.456	1.79533	11.91	0.167926	658.653	4611.42		16.4163	75.1805	526.361	2		2.50313	0			0	12.5	0.167926		3	13	0	16	18.75		12.02	27	2.24626		0.46		z24	1.35	z24
s35	4	2.6728	0.908	1.7648	26	5	0.311333	4	5.50661	2.26655	2	9	55.5556	3.36726	6.00868	1.49783	16.06	0.124533	643.1	4502.53		2.42952	116.787	817.66	2	2	2.20264	1.13327			0	44.4444	0.124533		3	4	0	7	42.8571		16.77	27	1.61002		0.49		z31	1.45	z31
s36	4	2.6728	0.848	1.8248	15	6	0.537634	4	7.07547	2.19202	2	10	60	3.74139	4.1754	2.39498	11.16	0.179211	645.978	4522.68		3.22783	91.2982	639.205	2	2	2.35849	1.09601			0	40	0.179211		4	17	0	21	19.0476		18.88	22	1.16525		0.47		z3	1.29	z3
s37	4	2.8229	0.774	2.0489	17	8	0.91954	1	10.3359	0.488067	2	9	88.8889	3.18821	3.08194	2.92024	8.7	0.229885	416.229	2914.14		21.1773	40.2702	281.943	2		2.58398	0			22.2222	11.1111	0.229885		2	18	0	20	10		11.61	19	1.63652		0.31		z10	1.38	z10
s38	4	2.6728	0.81	1.8628	31	7	0.36157	4	8.64198	2.14731	2	11	63.6364	4.11553	7.24334	1.51864	19.36	0.103306	587.266	4111.62		4.02457	67.9551	475.773			0	0			18.1818	36.3636	0		4	9	0	13	30.7692		17.1	23	1.34503		0.23		z17	1.4	z17
s39	4	3.1232	0.768	2.3552	27	6	0.414651	1	7.8125	0.424592	1	7	85.7143	2.24129	4.63307	1.51088	14.47	0.0691085	407.16	2850.64		18.4	52.1165	364.883			0	0			14.2857	14.2857	0		12	12	0	24	50		16.44	27	1.64234		0.78		z24	1.41	z24
s40	4	3.5737	0.832	2.7417	28	8	0.471698	1	9.61538	0.364737	1	9	88.8889	2.5184	4.74578	1.89642	16.96	0.0589623	655.192	4587.19		26.3625	68.14	477.068	4	0	4.80769	0			11.3123	11.1111	0.235849		11	11	0	22	50		18.53	26	1.40313		0.25		z31	1.45	z31
	8.17753	3.06735	0.933833		25.0833	340	0.704103	med	9.85772	9.29822		med	46.0023	9.46934	4.11138	7.49678	13.1932	0.196579	1216.95	8520.25		7.19946	134.318	940.399	32		0.352291	0			9.67776	46.7946	0.0701254		152	369	0	521	30.2875		10.3477	783	2.15153		0.484947
s1	2	2.8229	1.083	1.7399	32	9	0.44335	26	8.31025	14.9434	0	35	25.7143	12.3986	7.19119	4.86707	20.3	0	1419.25	9936.58		0.556115	170.783	1195.7			0	0			0	74.2857	0		1	5	0	6	16.6667		10.87	10	0.919963		0.42		z3	2.18	z3
s2	2	2.8229	0.96	1.8629	37	11	0.460829	21	11.4583	11.2727	3	32	34.375	11.3359	8.45584	3.78437	23.87	0.125681	1333.88	9338.86		1.01646	116.411	815.028			0	0			9.375	65.625	0		1	9	0	10	10		3.44	19	5.52326		1.23		z10	1.82	z10
s3	2	2.9731	1.175	1.7981	39	11	0.435127	27	9.3617	15.0159	3	38	28.9474	12.7813	8.50291	4.46906	25.28	0.118671	1312.83	9191.48		0.623455	140.234	981.817			0	0			7.89474	71.0526	0		6	15	0	21	28.5714		5.68	22	3.87324		0.49		z17	1.74	z17
s4	2	2.8229	1.156	1.6669	36	15	0.637484	23	12.9758	13.7981	1	38	39.4737	13.4613	8.3354	4.55887	23.53	0.0424989	2000.87	14008.7		0.940405	154.2	1079.6	2		1.7301	0			2.63158	60.5263	0.0849979		2	10	0	12	16.6667		9.28	12	1.2931		0.31		z24	1.54	z24
s5	2	2.6728	0.678	1.9948	30	17	0.919416	17	25.0737	8.52216	3	34	50	12.7207	6.91784	4.91483	18.49	0.16225	1115.75	7811.67		2.94218	44.4986	311.548	2		2.94985	0			8.82353	50	0.108167		4	13	0	17	23.5294		11.02	14	1.27042		0.63		z31	1.48	z31
s6	2	2.3725	0.702	1.6705	28	8	0.380228	14	11.396	8.38072	0	22	36.3636	9.27292	8.86828	2.48075	21.04	0	593.64	4156.24		1.35979	52.0919	364.71	1	1	1.4245	0.598623			0	63.6364	0.0475285		1	12	0	13	7.69231		8.35	15	1.79641		0.8		z3	1.31	z3
s7	2	2.9731	0.725	2.2481	32	4	0.252845	17	5.51724	7.56194	0	21	19.0476	7.06333	5.32105	3.94659	15.82	0	650.09	4551.49		0.729606	117.829	824.958			0	0			0	80.9524	0		1	10	0	11	9.09091		4.51	16	3.54767		0.55		z10	1.33	z10
s8	2	2.8229	0.777	2.0459	27	8	0.428266	18	10.296	8.79808	1	26	30.7692	9.21039	6.61731	3.92909	18.68	0.0535332	1012.27	7087.22		1.17026	442.064	688.346		2	0	0.977565			3.84615	69.2308	0		2	6	0	8	25		6.21	21	3.38164		0.94		z17	1.38	z17
s9	2	3.4235	1.168	2.2555	46	11	0.440882	21	9.41781	9.31057	0	32	34.375	9.34716	7.28786	4.39086	24.95	0	1217.65	8525.16		1.01152	129.293	905.217			0	0			0	65.625	0		3	9	0	12	25		9.45	22	2.32804		1.16		z24	1.35	z24
s10	2	3.4235	0.932	2.4915	34	9	0.561798	19	9.65665	7.62593	0	28	32.1429	8.17876	4.67942	5.98365	16.02	0	1084.64	7593.9		1.26629	112.321	786.391			0	0			0	67.8571	0		2	9	0	11	18.1818		9.22	23	2.49458		0.41		z31	1.45	z31
s11	2	0.5562	0.22	0.3362	12	6	1.35747	18	27.2727	53.5396	1	24	25	43.1499	7.94678	3.02009	4.42	0.226244	192.4	9729.27		0.509394	7.05467	356.74			0	0			4.16667	75	0		1	16	0	17	5.88235		6.79	20	2.94551		0.84		z3	1.29	z3
s12	2	0.8533	0.12	0.7333	11	2	0.593472	19	16.6667	25.9103	1	21	9.52381	24.6103	3.94937	5.3173	3.37	0.296736	203.517	3526.39		0.643246	12.211	211.584	1	1	8.33333	1.3637			4.7619	90.4762	0.296736		1	12	0	13	7.69231		5.04	17	3.37302		0.68		z10	1.38	z10
s13	2	0.3675	0.12	0.2475	8	4	0.845666	27	33.3333	109.091	3	31	12.9032	84.3537	12.8707	2.40856	4.73	0.634249	166.71	6420.9		0.305556	5.0013	192.627			0	0			9.67742	87.0968	0		1	11	0	12	8.33333		8.26	22	2.66344		0.17		z17	1.94	z17
s14	2	1.2103	0.464	0.7463	17	6	0.61287	23	12.931	30.8187	0	29	20.6897	23.961	8.0889	3.58516	9.79	0	974.304	16882		0.419584	75.3462	1305.54			0	0			0	79.3103	0		1	9	0	10	10		13.53	21	1.55211		0.43		z3	2.09	z3
s15	2	1.1498	0.432	0.7178	19	8	0.782014	20	18.5185	27.8629	0	28	28.5714	24.3521	8.8972	3.14706	10.23	0	1132.76	19627.6		0.66463	61.169	1059.89			0	0			0	71.4286	0		1	4	0	5	20		6.89	23	3.33817		0.45		z10	2.12	z10
s16	2	0.5544	0.225	0.3294	15	6	1.06572	14	26.6667	42.5015	0	20	30	36.075	10.1551	1.96945	5.63	0	505.268	8754.92		0.627429	18.9475	328.309			0	0			0	70	0		2	16	0	18	11.1111		11.56	18	1.55709		0.13		z17	0.12	z17
s17	2	0.4298	0.089	0.3408	6	3	1.44928	19	33.7079	55.7512	0	22	13.6364	51.1866	4.81619	4.56792	2.07	0	211.563	7161.68		0.604613	6.27637	212.463	2		22.4719	0			0	86.3636	0.966184		1	10	0	11	9.09091		7.46	22	2.94906		0.53		z24	0.96	z24
s18	2	0.4176	0.122	0.2956	10	5	1.13379	15	40.9836	50.7442	0	20	25	47.8927	10.5603	1.89388	4.41	0	210.154	3641.4		0.80765	5.12776	88.8502			0	0			0	75	0		2	5	0	7	28.5714		7.01	22	3.13837		0.55		z31	0.89	z31
s19	2	0.5509	0.1	0.4509	9	2	0.322061	1	20	2.21779	4	3	66.6667	5.44563	11.2725	0.266135	6.21	0.644122	276.909	4798.08		9.018	13.8454	239.904	2		20	0			46	33.3333	0.322061		1	5	0	6	16.6667		13.78	17	1.23367		0.67		z3	0.72	z3
s20	2	2.8229	0.96	1.8629	37	11	0.460829	1	11.4583	0.536797	0	12	91.6667	4.25095	8.45584	1.41914	23.87	0	1333.88	9338.86		21.3457	116.411	815.028			0	0			0	8.33333	0		2	8	0	10	20		11.42	10	0.875657		0.31		z10	0.45	z10
s21	2	2.9731	1.175	1.7981	39	7	0.276899	0	5.95745	0	0	7	0	2.35444	8.50291	0.823248	25.28	0	1312.83	9191.48		10.1569	220.367	1542.85			0	0			0	0	0		1	7	0	8	12.5		13.65	21	1.53846		0.23		z17	0.66	z17
s22	2	2.8229	1.156	1.6669	36	7	0.297493	0	6.05536	0	0	7	29.8673	2.47972	8.3354	0.839792	23.53	0	2000.87	14008.7		11.2094	330.43	2313.43	2		1.7301	0			0	0	0.0849979		1	4	0	5	20		10.36	11	1.06178		0.47		z24	0.69	z24
s23	2	2.6728	0.678	1.9948	30	7	0.378583	2	10.3245	1.00261	0	9	77.7778	3.36726	6.91784	1.30098	18.49	0	1115.75	7811.67		10.2976	108.068	756.616	2		2.94985	0			0	22.2222	0.108167		5	25	0	30	16.6667		12.03	10	0.831255		0.59		z31	0.58	z31
s24	2	2.3725	0.702	1.6705	28	9	0.427757	2	12.8205	1.19725	0	11	81.8182	4.63646	8.86828	1.24038	21.04	0	593.64	4156.24		10.7083	46.3039	324.187	1	1	1.4245	0.598623			0	18.1818	0.0475285		3	4	0	7	42.8571		9.58	17	1.77453		0.72		z3	0.76	z3
s25	2	2.9731	0.725	2.2481	32	4	0.261438	1	5.51724	0.44482	0	5	80	1.68175	5.14614	0.971601	15.3	0	650.09	4551.49		12.4033	117.829	824.958			0	0			0	20	0		1	12	0	13			12.66	21	1.65877		0.59		z10	1.82	z10
s26	2	2.8229	0.777	2.0459	27	8	0.428266	2	10.296	0.977565	0	10	80	3.54246	6.61731	1.51119	18.68	0	1012.27	7087.22		10.5323	442.064	688.346		2	0	0.977565			0	20	0		2	13	0	15	13.3333		11.08	22	1.98556		0.67		z17	1.74	z17
s27	2	3.4235	1.168	2.2555	46	7	0.280561	1	5.99315	0.443361	0	8	87.5	2.33679	7.28786	1.09772	24.95	0	1217.65	8525.16		13.5176	203.174	1422.48			0	0			0	12.5	0		4	20	0	24	16.6667		9.51	16	1.68244		0.82		z24	1.54	z24
s28	2	3.4235	0.932	2.4915	34	9	0.561798	1	9.65665	0.401365	0	10	90	2.92099	4.67942	2.13702	16.02	0	1084.64	7593.9		24.0595	112.321	786.391			0	0			0	10	0		3	17	0	20	15		11.11	19	1.71017		0.98		z31	1.48	z31
s29	2	0.5562	0.22	0.3362	12	3	0.678733	0	13.6364	0	0	3	100	5.39374	7.94678	0.377511	4.42	0	192.4	9729.27		19.8568	14.1093	713.48			0	0			0	0	0		2	27	0	29	6.89655		11.18	20	1.78891		1		z3	1.31	z3
s30	2	0.8533	0.12	0.7333	11	2	0.593472	1	16.6667	1.3637	0	3	66.6667	3.51576	3.94937	0.759614	3.37	0	203.517	3526.39		12.2217	12.211	211.584	1	1	8.33333	1.3637			0	33.3333	0.296736		4	21	0	25	16		10.83	24	2.21607		0.81		z10	1.33	z10
s31	2	0.3675	0.12	0.2475	8	4	0.845666	0	33.3333	0	0	4	100	10.8844	12.8707	0.310782	4.73	0	166.71	6420.9		19.9357	5.0013	192.627			0	0			0	0	0		3	15	0	18	16.6667		12.02	27	2.24626		0.46		z17	1.38	z17
s32	2	1.2103	0.464	0.7463	17	6	0.61287	1	12.931	1.33994	0	7	85.7143	5.78369	8.0889	0.865383	9.79	0	974.304	16882		9.65043	75.3462	1305.54			0	0			0	14.2857	0		1	4	0	5	20		16.77	27	1.61002		0.49		z24	1.35	z24
s33	2	1.1498	0.432	0.7178	19	8	0.782014	0	18.5185	0	2	8	100	6.95773	8.8972	0.899159	10.23	0.195503	1132.76	19627.6		15.3866	61.169	1059.89			0	0			25	0	0		1	20	0	21	4.7619		18.88	22	1.16525		0.47		z31	1.45	z31
s34	2	0.5544	0.225	0.3294	15	5	0.888099	1	22.2222	3.03582	2	6	83.3333	10.8225	10.1551	0.590835	5.63	0.35524	505.268	8754.92		7.32	22.7371	393.971			0	0			33.3333	16.6667	0		2	24	0	26	7.69231		11.61	19	1.63652		0.31		z3	1.29	z3
s35	2	0.4298	0.089	0.3408	6	3	1.44928	1	33.7079	2.93427	2	4	75	9.30665	4.81619	0.830531	2.07	0.966184	211.563	7161.68		11.4876	6.27637	212.463	2		22.4719	0			50	25	0.966184		4	9	0	13	30.7692		17.1	23	1.34503		0.23		z10	1.38	z10
s36	2	0.4176	0.122	0.2956	10	5	1.13379	1	40.9836	3.38295	1	6	83.3333	14.3678	10.5603	0.568163	4.41	0.226757	210.154	3641.4		12.1148	5.12776	88.8502			0	0			16.6667	16.6667	0		12	19	0	31	38.7097		16.44	27	1.64234		0.38		z17	1.4	z17
s37	2	0.5509	0.1	0.4509	9	2	0.322061	1	20	2.21779	1	3	66.6667	5.44563	11.2725	0.266135	6.21	0.161031	276.909	4798.08		9.018	13.8454	239.904	2		20	0			33.3333	33.3333	0.322061		11	18	0	29	37.931		18.53	26	1.40313		0.45		z24	2.48	z24
	12.3934	2.09789	0.662033		26	252	0.643301	med	15.058	18.1668		med	52.5012	16.9417	7.69804	2.88721	13.4286	0.113749	877.733	8275.46		7.20104	120.774	765.126	20		2.25051	0.161288	0		6.90568	42.9006	0.0986851		96	453	0	549	17.6166		10.6246	718	2.09056		0.577568
s1	15	2.9501	0.303	2.6471	9	5	1.45349	4	16.5017	1.51109	3	9	55.5556	3.05074	1.16606	7.71828	3.44	0.872093	923	6442.21		10.9204	55.9338	390.398			0	0			0	44.4444	0		9	8	0	17	52.9412		6.79	20	2.94551		0.92		z3	1.76	z3
s2	15	3.594	0.649	2.945	4	12	2.66075	5	18.49	1.69779	3	17	70.5882	4.73011	1.25487	13.5472	4.51	0.665188	984.81	6894.94		10.8906	53.2618	372.902	2		3.08166	0			17.6471	29.4118	0.443459		8	9	0	17	47.0588		3.44	18	5.23256		0.93		z10	1.82	z10
s3	15	2.3541	0.257	2.0971	13	2	0.352113	6	7.7821	2.86109	1	8	25	3.39833	2.41281	3.31563	5.68	0.176056	811.151	5679.1		2.71997	104.233	729.765	4	4	15.5642	1.9074			12.5	75	0.704225		8	8	0	16	50		5.68	19	3.34507		0.89		z17	1.74	z17
s4	15	2.6521	0.415	2.2371	18	5	0.538793	0	12.0482	0	3	5	0	1.8853	3.49911	1.42893	9.28	0.323276	740.055	5181.35		6.4926	61.4246	430.052			0	0			0	0	0		9	9	0	18	50		9.28	11	1.18534		0.31		z24	1.54	z24
s5	15	2.5031	0.564	1.9391	22	6	0.544465	7	10.6383	3.60992	2	13	46.1538	5.19356	4.40254	2.95284	11.02	0.181488	909.2	6365.56		2.94696	85.4648	598.363	2	2	3.5461	1.03141			15.3846	53.8462	0.181488		8	6	0	14	57.1429		11.02	14	1.27042		0.63		z31	1.48	z31
s6	15	2.5031	0.517	1.9861	20	5	0.598802	6	9.67118	3.021	0	11	45.4545	4.39455	3.33586	3.2975	8.35	0	810.86	5677.06		3.20132	83.8429	587.009	2	2	3.86847	1.007			0	55.5	0.239521		8	6	0	14	57.1429		8.35	15	1.79641		0.96		z3	1.31	z3
s7	15	2.8011	0.468	2.3331	14	5	1.10865	2	10.6838	0.857229	1	7	71.4286	2.49902	1.61008	4.34761	4.51	0.221729	571.932	4004.26		12.4631	53.5328	374.799			0	0			14.2857	28.5714	0		8	7	0	15	53.3333		4.32	16	3.7037		0.55		z10	1.33	z10
s8	15	2.6521	0.543	2.1091	26	8	0.591279	3	14.733	1.42241	0	11	72.7273	4.14766	5.10162	2.15618	13.53	0	511.545	3581.47		10.3578	34.7211	243.093			0	0			0	27.2727	0		6	6	0	12	50		6.21	21	3.38164		0.89		z17	1.38	z17
s9	15	1.845	0.193	1.652	14	7	1.01597	6	36.2694	3.63196	0	13	53.8462	7.04607	3.73442	3.48113	6.89	0	684.221	4790.43		9.98618	18.865	132.079			0	0			0	46.1538	0		8	9	0	17	47.0588		9.45	22	2.32804		0.56		z24	1.35	z24
s10	15	2.2051	0.494	1.7111	27	2	0.17301	0	4.04858	0	1	2	100	0.906988	5.24239	0.381505	11.56	0.0865052	645.249	4517.58		4.1831	159.377	1115.84			0	0			0	0	0		9	9	0	18	50		9.22	21	2.27766		0.41		z31	1.45	z31
s11	15	2.8011	0.548	2.2531	30	10	0.725689	3	18.2482	1.3315	1	13	76.9231	4.64103	4.9195	2.64255	13.78	0.0725689	491.403	3440.46		13.705	26.9289	188.537		2	0	0.887666			7.69231	23.0769	0		9	8	0	17	52.9412		6.79	20	2.94551		0.84		z3	1.29	z3
s12	15	3.0991	0.433	2.6661	22	0	0	5	0	1.8754	3	5	0	1.61337	3.68494	1.35687	11.42	0.262697	0	0		0	0	0			0	0			0	100	0		9	9	0	18	50		5.04	17	3.37302		0.68		z10	1.38	z10
s13	15	2.5031	0.653	1.8501	21	10	0.732601	3	15.3139	1.62153	3	13	76.9231	5.19356	5.45324	2.3839	13.65	0.21978	1983.24	13885.3		9.4441	129.506	906.707		2	0	1.08102			23.0769	23.0769	0		3	5	0	8	37.5		8.26	22	2.66344		0.67		z17	1.4	z17
s14	15	2.8011	0.488	2.3131	16	9	0.868726	4	18.4426	1.72928	0	13	69.2308	4.64103	3.69855	3.51489	10.36	0	292.576	2048.41		10.6649	15.8641	111.07	2	2	4.09836	0.864641			0	30.7692	0.19305		7	9	0	16	43.75		11.54	21	1.81976		0.43		z3	1.87	z3
s15	15	3.0991	0.557	2.5421	30	4	0.332502	5	7.18133	1.96688	0	9	44.4444	2.90407	3.88177	2.31853	12.03	0	571.75	4002.99		3.65113	79.6162	557.416			0	0			0	55.5556	0		6	4	0	10	60		6.89	23	3.33817		0.45		z10	1.93	z10
s16	15	2.9501	0.303	2.6471	9	5	1.45349	4	16.5017	1.51109	0	9	55.5556	3.05074	1.16606	7.71828	3.44	0	923	6442.21		10.9204	55.9338	390.398			0	0			0	44.4444	0		2	6	0	8	25		11.56	17	1.47059		0.93		z17	0.12	z17
s17	15	3.594	0.649	2.945	4	2	0.443459	5	3.08166	1.69779	3	7	28.5714	1.94769	1.25487	5.57827	4.51	0.665188	984.81	6894.94		1.8151	319.571	2237.41	2		3.08166	0			42.8571	71.4286	0.443459		6	5	0	11	54.5455		7.46	22	2.94906		0.53		z24	0.96	z24
s18	15	2.3541	0.257	2.0971	13	9	1.58451	6	35.0195	2.86109	0	15	60	6.37186	2.41281	6.21681	5.68	0	811.151	5679.1		12.2399	23.1629	162.17	4	4	15.5642	1.9074			0	40	0.704225		7	5	0	12	58.3333		7.01	22	3.13837		0.55		z31	0.89	z31
s19	15	2.6521	0.415	2.2371	18	5	0.538793	0	12.0482	0	3	5	0	1.8853	3.49911	1.42893	9.28	0.323276	740.055	5181.35		4.8249	61.4246	430.052			0	0			0	0	0		6	5	0	11	54.5455		9.83	16	1.62767		0.59		z3	0.72	z3
s20	15	2.5031	0.564	1.9391	22	6	0.544465	7	10.6383	3.60992	1	13	46.1538	5.19356	4.40254	2.95284	11.02	0.0907441	909.2	6365.56		2.94696	85.4648	598.363	2	2	3.5461	1.03141			7.69231	53.8462	0.181488		2	8	0	10	20		11.42	10	0.875657		0.61		z10	0.45	z10
s21	15	2.5031	0.517	1.9861	20	4	0.479042	6	7.73694	3.021	1	10	40	3.99505	3.33586	2.99772	8.35	0.11976	810.86	5677.06		2.56106	104.804	733.761	2	2	3.86847	1.007			10	60	0.239521		5	5	0	10	50		13.65	21	1.53846		0.98		z17	0.66	z17
s22	15	2.8011	0.468	2.3331	14	7	1.55211	2	14.9573	0.857229	2	9	77.7778	3.21302	1.61008	5.58978	4.51	0.443459	571.932	4004.26		17.4484	38.2377	267.714			0	0			22.2222	22.2222	0		2	4	0	6	33.3333		10.36	11	1.06178		0.47		z24	0.69	z24
s23	15	2.6521	0.543	2.1091	26	8	0.591279	3	14.733	1.42241	3	11	72.7273	4.14766	5.10162	2.15618	13.53	0.221729	511.545	3581.47		10.3578	34.7211	243.093			0	0			27.2727	27.2727	0		5	5	0	10	50		12.03	10	0.831255		0.59		z31	0.58	z31
s24	15	1.845	0.193	1.652	14	7	1.01597	6	36.2694	3.63196	3	13	53.8462	7.04607	3.73442	3.48113	6.89	0.435414	684.221	4790.43		9.98618	18.865	132.079			0	0			23.0769	46.1538	0		3	4	0	7	42.8571		9.58	17	1.77453		0.72		z3	0.76	z3
s25	15	2.2051	0.494	1.7111	27	7	0.605536	0	14.17	0	2	7	29.5673	3.17446	5.24239	1.33527	11.56	0.17301	645.249	4517.58		13.0168	45.5361	318.812			0	0			28.5714	0	0		11	12	0	23			12.66	21	1.65877		0.59		z10	1.82	z10
s26	15	2.8011	0.548	2.2531	30	2	0.145138	3	3.64964	1.3315	4	5	40	1.78501	4.9195	1.01636	13.78	0.290276	491.403	3440.46		2.741	134.644	942.686		2	0	0.887666			0	60	0		11	13	0	24	45.8333		8.04	22	2.73632		0.67		z17	1.74	z17
s27	15	3.0991	0.433	2.6661	22	3	0.262697	5	6.92841	1.8754	4	8	37.5	2.58139	3.68494	2.171	11.42	0.350263	0	0		3.69436	0	0			0	0			49	62.5	0		14	15	0	29	48.2759		7.45	16	2.14765		0.82		z24	1.54	z24
s28	15	2.5031	0.653	1.8501	21	2	0.14652	3	3.06279	1.62153	2	5	40	1.99752	5.45324	0.916886	13.65	0.14652	1983.24	13885.3		1.88882	647.529	4533.54		2	0	1.08102			40	60	0		15	16	0	31	48.3871		4.69	19	4.05117		0.38		z31	1.48	z31
s29	15	2.8011	0.488	2.3131	16	9	0.868726	5	18.4426	2.1616	4	14	64.2857	4.99804	3.69855	3.78527	10.36	0.3861	292.576	2048.41		8.53193	15.8641	111.07	2	2	4.09836	0.864641			28.5714	35.7143	0.19305		14	16	0	30	46.6667		5.67	20	3.52734		0.88		z3	1.31	z3
s30	15	3.0991	0.557	2.5421	30	6	0.498753	5	10.772	1.96688	2	11	54.5455	3.54942	3.88177	2.83376	12.03	0.166251	571.75	4002.99		5.4767	53.0775	371.611			0	0			18.1818	45.4545	0		5	5	0	10	50		8.65	24	2.77457		0.81		z10	1.33	z10
s31	15	3.594	0.649	2.945	4	5	1.10865	5	7.70416	1.69779	2	10	50	2.78242	1.25487	7.96896	4.51	0.443459	984.81	6894.94		4.53775	127.828	894.964	2		3.08166	0			20	50	0.443459		6	5	0	11	54.5455		12.02	27	2.24626		0.46		z17	1.38	z17
s32	15	2.3541	0.257	2.0971	13	9	1.58451	6	35.0195	2.86109	2	15	60	6.37186	2.41281	6.21681	5.68	0.352113	811.151	5679.1		12.2399	23.1629	162.17	4	4	15.5642	1.9074			13.3333	40	0.704225		3	4	0	7	42.8571		16.77	27	1.61002		0.49		z24	1.35	z24
s33	15	2.6521	0.415	2.2371	18	5	0.538793	0	12.0482	0	2	5	100	1.8853	3.49911	1.42893	9.28	0.215517	740.055	5181.35		2.8328	61.4246	430.052			0	0			40	0	0		4	5	0	9	44.4444		18.88	22	1.16525		0.47		z31	1.45	z31
s34	15	2.5031	0.564	1.9391	22	6	0.544465	7	10.6383	3.60992	2	13	46.1538	5.19356	4.40254	2.95284	11.02	0.181488	909.2	6365.56		2.94696	85.4648	598.363	2	2	3.5461	1.03141			15.3846	53.8462	0.181488		2	5	0	7	28.5714		11.61	19	1.63652		0.94		z3	1.29	z3
s35	15	2.5031	0.517	1.9861	20	5	0.598802	6	9.67118	3.021	1	11	45.4545	4.39455	3.33586	3.2975	8.35	0.11976	810.86	5677.06		3.20132	83.8429	587.009	2	2	3.86847	1.007			9.09091	54.5455	0.239521		4	9	0	13	30.7692		17.1	23	1.34503		0.97		z10	1.38	z10
s36	15	2.8011	0.468	2.3331	14	7	1.55211	2	14.9573	0.857229	0	9	77.7778	3.21302	1.61008	5.58978	4.51	0	571.932	4004.26		17.4484	38.2377	267.714			0	0			0	22.2222	0		12	12	0	24	50		16.44	27	1.64234		0.98		z17	1.4	z17
s37	15	2.6521	0.543	2.1091	26	8	0.591279	3	14.733	1.42241	0	11	72.7273	4.14766	5.10162	2.15618	13.53	0	511.545	3581.47		10.3578	34.7211	243.093			0	0			0	27.2727	0		11	11	0	22	50		18.53	26	1.40313		0.95		z24	1.41	z24
	7.08564	2.69089	0.472133		19.0667	217	0.782322	med	13.3368	1.80914		med	52.9978	3.74969	3.55985	3.65624	9.334	0.221776	728.733	5100.74		7.39574	64.1714	449.202	34		2.01059	0.451942			13.1309	39.719	0.11745		265	287	0	552	46.8843		9.82946	719	2.29238		0.653514
S1	1	2.3541	0.3385	2.0156	21	5	0.662866	8	14.771	3.96904	0	13	0	5.52228	3.2042	4.05718	7.543	0	561.698	3932.61		3.72157	38.027	266.238			0	0			0	61.5385	0		1	9	0	10	10		7.7	5	0.649351		0.08		z3	1.88	z3
s2	1	2.9501	0.888	2.0621	35	9	0.555864	37	10.1351	17.9429	0	46	0	15.5927	5.48829	8.38148	16.191	0	3312.79	23193.8		0.564856	326.862	2288.45			0	0			0	80.4348	0		5	14	0	19	26.3158		16.3	15	0.920245		0.42		z10	1.82	z10
s3	1	2.439	1.085	1.354	40	10	0.554754	33	9.21659	24.3722	1	43	0	17.6302	7.39073	5.8181	18.026	0.0554754	3080.9	21570.3		0.378159	334.278	2340.38	3	1	2.76498	0.738552			2.32558	76.7442	0.166426		2	10	0	12	16.6667		18.1	7	0.38674		0.23		z17	1.74	z17
s4	1	1.4472	0.102	1.3452	11	1	0.209688	24	9.80392	17.8412	0	25	0	17.2747	3.29533	7.5865	4.769	0	391.717	2742.53		0.54951	39.9551	279.738			0	0			0	96	0		4	13	0	17	23.5294		4.2	5	1.19048		0.49		z24	1.54	z24
s5	1	1.395	0.259	1.136	15	3	0.428878	28	11.583	24.6479	0	31	0	22.2222	5.01434	6.18227	6.995	0	1225.01	8576.67		0.469939	105.759	740.453			0	0			0	90.3226	0		1	12	0	13	7.69231		6.3	6	0.952381		0.31		z31	1.48	z31
s6	1	3.052	0.70723	2.34477	15	8	0.642364	29	11.3117	12.368	0	37	17.4569	12.1232	4.0806	9.06729	12.454	0	2956.98	20702.7		0.914601	261.408	1830.19			0	0			0	78.3784	0		1	10	0	11	9.09091		12.2	11	0.901639		0.63		z3	1.31	z3
s7	1	1.335	0.078	1.257	9	0	0	31	0	24.6619	0	31	0	23.221	3.63221	8.53475	4.849	0	254.77	1783.72		19.7239	0	0			0	0			0	100	0		1	5	0	6	16.6667		4.7	5	1.06383		0.26		z10	1.33	z10
s8	1	1.65	0.139	1.511	11	1	0.153539	32	7.19424	21.178	0	33	0	20	3.94727	8.3602	6.513	0	381.919	2673.93		0.339703	53.0867	371.676			0	0			0	96.9697	0		3	9	0	12	25		6.7	6	0.895522		0.55		z17	1.38	z17
s9	1	3.0991	0.563	2.5361	15	8	0.776172	15	14.2096	5.91459	0	23	0	7.42151	3.3258	6.91562	10.307	0	1593.49	11156.5		2.40246	112.142	785.139	2	2	3.5524	0.788612			0	65.2174	0.194043		2	9	0	11	18.1818		10.1	12	1.18812		0.29		z24	1.35	z24
s10	1	3.0991	0.661	2.4381	16	10	1.06462	14	15.1286	5.74218	0	24	0	7.74418	3.03088	7.91849	9.393	0	2043.88	14309.8		2.63464	135.101	945.88	2	2	3.02572	0.820311			0	58.3333	0.212925		1	16	0	17	5.88235		9.1	9	0.989011		0.16		z31	1.45	z31
s11	1	2.9501	0.483	2.4671	19	5	0.489812	23	10.352	9.32269	0	28	0	9.4912	3.46022	8.09197	10.208	0	942.525	6598.89		1.11041	91.0479	637.453	2	2	4.14079	0.810668			0	82.1429	0.195925		1	12	0	13	7.69231		10.1	2	0.19802		0.41		z3	1.29	z3
s12	1	2.9501	0.389	2.5611	16	11	1.27359	37	28.2776	14.4469	0	48	0	16.2706	2.9277	16.3951	8.637	0	720.424	5043.9		1.95735	25.4768	178.371	6	2	15.4242	0.780914			0	77.0833	0.694686		1	11	0	12	8.33333		8.4	15	1.78571		0.24		z10	1.38	z10
s13	1	2.6521	0.321	2.3311	16	5	0.610352	14	15.5763	6.00575	0	19	26.3158	7.16413	3.08887	6.15111	8.192	0	559.767	3919.09		2.59357	35.937	251.606	2		6.23053	0			0	73.6842	0.244141		1	9	0	10	10		8.09	13	1.60692		0.68		z17	1.4	z17
s14	1	2.6521	0.635	2.0171	16	10	1.08778	39	15.748	19.3347	0	49	0	18.4759	3.46631	14.1361	9.193	0	1289.22	9026.24		0.814496	81.8657	573.166			0	0			0	79.5918	0		1	4	0	5	20		9.1	15	1.64835		0.17		z3	1.87	z3
s15	1	2.6521	0.606	2.0461	16	5	0.548426	28	8.25083	13.6846	0	33	15.1515	12.443	3.43765	9.59957	9.117	0	1210.22	8473.14		0.602929	146.679	1026.94			0	0			37.5	84.8485	0		2	16	0	18	11.1111		9.1	7	0.769231		0.43		z10	1.93	z10
s16	1	2.5031	0.662	1.8411	18	7	0.641554	28	10.574	15.2083	0	35	0	13.9827	4.35899	8.02937	10.911	0	1123.58	7866.49		0.695279	106.258	743.946			0	0			0	80	0		1	10	0	11	9.09091		6.9	11	1.5942		0.45		z17	0.12	z17
s17	1	2.5031	0.403	2.1001	12	9	1.17601	29	22.3325	13.8089	0	38	0	15.1812	3.05741	12.4288	7.653	0	654.865	4584.9		1.61726	29.3234	205.302			0	0			0	76.3158	0		2	5	0	7	28.5714		7.6	9	1.18421		0.13		z24	0.96	z24
s18	1	2.8011	0.652	2.1491	16	5	0.416043	26	7.66871	12.0981	0	31	16.129	11.0671	4.29046	7.22534	12.018	0	1411.24	9880.49		0.633878	184.025	1288.42			0	0			0	83.871	0		1	5	0	6	16.6667		12	14	1.16667		0.53		z31	0.89	z31
s19	1	2.3541	0.3385	2.0156	21	11	1.45831	21	32.4963	10.4187	0	32	0	13.5933	3.2042	9.9869	7.543	0	561.698	3932.61		3.11903	17.285	121.017			0	0			0	65.625	0		2	8	0	10	20		7.1	8	1.12676		0.15		z3	0.72	z3
s20	1	2.9501	0.888	2.0621	35	11	0.67939	29	12.3874	14.0633	1	40	0	13.5589	5.48829	7.28825	16.191	0.0617627	3312.79	23193.8		0.880829	267.432	1872.37			0	0			2.5	72.5	0		1	7	0	8	12.5		16.9	10	0.591716		0.45		z10	0.45	z10
s21	1	2.439	1.085	1.354	40	11	0.61023	27	10.1382	19.9409	1	38	0	15.5802	7.39073	5.14157	18.026	0.0554754	3080.9	21570.3		0.508414	303.889	2127.62	3	1	2.76498	0.738552			2.63158	71.0526	0.166426		1	4	0	5	20		18.9	15	0.793651		0.31		z17	0.66	z17
s22	1	1.4472	0.102	1.3452	11	1	0.209688	22	9.80392	16.3544	0	23	4.34783	15.8928	3.29533	6.97958	4.769	0	391.717	2742.53		0.599465	39.9551	279.738			0	0			0	95.6522	0		1	8	0	9	11.1111		4.8	5	1.04167		0.23		z24	0.69	z24
s23	1	1.395	0.259	1.136	15	3	0.428878	25	11.583	22.007	0	28	0	20.0717	5.01434	5.58399	6.995	0	1225.01	8576.67		0.526332	105.759	740.453			0	0			0	89.2857	0		3	4	0	7	42.8571		6.1	5	0.819672		0.47		z31	0.58	z31
s24	1	3.052	0.70723	2.34477	15	8	0.642364	27	11.3117	11.515	2	35	0	11.4679	4.0806	8.57716	12.454	0.160591	2956.98	20702.7		0.982349	261.408	1830.19			0	0			5.71429	77.1429	0		4	26	0	30			12	10	0.833333		0.59		z3	0.76	z3
s25	1	1.335	0.078	1.257	9	0	0	28	0	22.2753	0	28	0	20.9738	3.63221	7.70881	4.849	0	254.77	1783.72		3.5564	0	0			0	0			0	100	0		2	13	0	15	13.3333		4.8	5	1.04167		0.22		z10	1.82	z10
s26	1	1.65	0.139	1.511	11	9	1.38185	19	64.7482	12.5745	0	28	0	16.9697	3.94727	7.09351	6.513	0	381.919	2673.93		5.14919	5.89853	41.2974			0	0			0	67.8571	0		4	20	0	24	16.6667		6.5	5	0.769231		0.59		z17	1.74	z17
s27	1	3.0991	0.563	2.5361	15	8	0.776172	16	14.2096	6.3089	0	24	0	7.74418	3.3258	7.2163	10.307	0	1593.49	11156.5		2.25231	112.142	785.139	2	2	3.5524	0.788612			0	66.6667	0.194043		3	17	0	20	15		10.1	9	0.891089		0.67		z24	1.54	z24
s28	1	3.0991	0.661	2.4381	16	10	1.06462	18	15.1286	7.3828	0	28	0	9.03488	3.03088	9.23824	9.393	0	2043.88	14309.8		2.04917	135.101	945.88	2	2	3.02572	0.820311			0	64.2857	0.212925		2	27	0	29	6.89655		9.1	12	1.31868		0.42		z31	1.48	z31
s29	1	2.9501	0.483	2.4671	19	5	0.489812	16	10.352	6.48535	0	21	0	7.1184	3.46022	6.06898	10.208	0	942.525	6598.89		1.59621	91.0479	637.453	2	2	4.14079	0.810668			0	76.1905	0.195925		4	21	0	25	16		9.4	11	1.17021		0.38		z3	1.31	z3
s30	1	2.9501	0.389	2.5611	16	13	1.50515	22	33.419	8.59006	0	35	0	11.864	2.9277	11.9548	8.637	0	720.424	5043.9		3.89043	21.5573	150.929	6	2	15.4242	0.780914			0	62.8571	0.694686		3	15	0	18	16.6667		7.4	11	1.48649		0.32		z10	1.33	z10
s31	1	2.6521	0.321	2.3311	16	5	0.610352	21	15.5763	9.00862	0	26	0	9.80355	3.08887	8.41731	8.192	0	559.767	3919.09		1.72905	35.937	251.606	2		6.23053	0			0	80.7692	0.244141		2	4	0	6	33.3333		8.8	16	1.81818		0.81		z17	1.38	z17
s32	1	2.6521	0.635	2.0171	16	7	0.761449	27	11.0236	13.3856	0	34	0	12.82	3.46631	9.8087	9.193	0	1289.22	9026.24		0.823546	116.951	818.808			0	0			0	79.4118	0		1	20	0	21	4.7619		9.2	13	1.41304		0.46		z24	1.35	z24
s33	1	2.6521	0.606	2.0461	16	5	0.548426	28	8.25083	13.6846	0	33	0	12.443	3.43765	9.59957	9.117	0	1210.22	8473.14		0.602929	146.679	1026.94			0	0			0	84.8485	0		2	24	0	26	7.69231		11.1	12	1.08108		0.49		z31	1.45	z31
s34	1	2.5031	0.662	1.8411	18	7	0.641554	31	10.574	16.8378	0	38	18.4211	15.1812	4.35899	8.71761	10.911	0	1123.58	7866.49		0.627994	106.258	743.946			0	0			0	81.5789	0		4	9	0	13	30.7692		11.6	11	0.948276		0.47		z3	1.29	z3
s35	1	2.5031	0.403	2.1001	12	3	0.392003	33	7.44417	15.7135	0	36	0	14.3822	3.05741	11.7747	7.653	0	654.865	4584.9		0.473742	87.9702	615.905			0	0			0	91.6667	0		12	19	0	31	38.7097		11.4	13	1.14035		0.31		z10	1.38	z10
s36	1	2.8011	0.652	2.1491	16	5	0.416043	23	7.66871	10.7022	0	28	0	9.99607	4.29046	6.52611	12.018	0	1411.24	9880.49		0.716558	184.025	1288.42			0	0			0	82.1429	0		11	18	0	29	37.931		13.5	12	0.888889		0.23		z17	1.4	z17
s37	1	2.5031	0.403	2.1001	12	4	0.522671	8	9.92556	3.80934	0	12	33.3333	4.79406	3.05741	3.92489	7.653	0	654.865	4584.9		2.60558	65.9776	461.929			0	0			0	66.6667	0		6	22	0	28	21.4286		7.6	8	1.05263		0.18		z24	1.41	z24
s38	1	2.8011	0.652	2.1491	16	5	0.416043	3	7.66871	1.39593	0	8	62.5	2.85602	4.29046	1.8646	12.018	0	1411.24	9880.49		5.49361	184.025	1288.42			0	0			0	37.5	0		8	29	0	37	21.6216		12.8	23	1.79688		0.25		z31	1.45	z31
	7.12609	2.47136	0.498429	1.97293	17.6111	243	0.653877	med	12.3408	14.586		med	5.0962	14.046	3.91652	8.6044	9.60939	0.00877117	1317.5	9224.21		2.10283	117.069	819.631	34		1.95214	0.218837			1.33346	77.7678	0.0948969		107	494	0	601	17.7776		9.62605	381	1.08195		0.380526
s1	13	2.2051	0.093	2.1121	10	0	0	32	0	15.1508	0	32	0	14.5118	2.97492	10.7566	6.56	0	0	0		13.458	0	0			0	0	1	387	0	100	0		1	9	0	10	10		18.026	10	0.554754		0.19		z3	0.96	z3
s2	13	2.3541	0.312	2.0421	18	0	0	15	0	7.34538	0	15	0	6.37186	4.83837	3.10022	11.39	0	0	0		6.7893	0	0			0	0			0	100	0		5	15	0	20	25		4.769	15	3.14531		0.42		z10	0.92	z10
s3	13	2.3541	0.246	2.1081	17	5	0.574713	14	20.3252	6.64105	1	19	0	8.07103	3.69568	5.14114	8.7	0.114943	0	0		3.06054	0	0			0	0			0	73.6842	0		2	10	0	12	16.6667		6.995	19	2.71623		0.23		z17	0.94	z17
s4	13	2.5031	0.389	2.1141	24	1	0.0814996	23	2.57069	10.8793	0	24	0	9.58811	4.90192	4.89604	12.27	0	397.508	2783.07		0.236291	154.631	1082.61			0	0		387	0	95.8333	0		4	13	0	17	23.5294		12.454	5	0.401477		0.49		z24	1.54	z24
s5	13	2.2051	0.3	1.9051	15	0	0	37	0	19.4216	0	37	0	16.7793	4.46238	8.29153	9.84	0	0	0		8.9548	0	0			0	0		387	0	100	0		2	11	0	13	15.3846		4.849	6	1.23737		0.31		z31	1.48	z31
s6	13	2.2051	0.329	1.8761	13	5	0.523013	44	15.1976	23.4529	0	49	0	22.2212	4.3354	11.3023	9.56	0	0	0		0.648004	0	0			0	0		387	0	89.7959	0		1	10	0	11	9.09091		6.513	11	1.68893		0.63		z3	1.81	z3
s7	13	2.2051	0.405	1.8001	18	2	0.207254	39	4.93827	21.6655	0	41	0	18.5933	4.37622	9.36882	9.65	0	1177	8240.58		0.227933	238.343	1668.72			0	0			0	95.122	0		1	6	0	7	14.2857		10.307	6	0.582129		0.26		z10	1.83	z10
s8	13	2.2051	0.476	1.7291	30	1	0.0647249	28	2.10084	16.1934	1	29	0	13.1513	7.00648	4.13902	15.45	0.0647249	1109.59	7768.57		0.129734	528.166	3697.84			0	0			3.44828	96.5517	0		3	9	0	12	25		9.393	7	0.745236		0.55		z17	1.78	z17
s9	13	2.2051	0.377	1.8281	25	0	0	28	0	15.3164	0	28	0	12.6978	5.75484	4.86547	12.69	0	0	0		5.6892	0	0			0	0			0	100	0		2	9	0	11	18.1818		10.208	9	0.881661		0.29		z24	1.35	z24
s10	13	2.071	0.27	1.801	17	1	0.0833333	29	3.7037	16.1022	0	30	0	14.4858	5.7943	5.1775	12	0	513.147	3592.7		0.230013	138.55	970.028			0	0			0	96.6667	0		1	18	0	19	5.26316		8.637	8	0.926248		0.16		z31	1.45	z31
s11	13	2.6521	0.407	2.2451	24	0	0	26	0	11.5808	0	26	0	9.80355	4.78866	5.4295	12.7	0	679.194	4755.24		7.8946	#DIV/0!	#DIV/0!			0	0			0	100	0		2	13	0	15	13.3333		8.192	2	0.244141		0.41		z3	1.29	z3
s12	13	2.549	0.29	2.259	23	2	0.210526	21	6.89655	9.29615	1	23	0	9.02315	3.72695	6.17126	9.5	0.105263	408.252	2858.3		0.741872	59.1965	414.453	2		6.89655	0			0	91.3043	0.210526		1	11	0	12	8.33333		9.193	16	1.74045		0.84		z10	1.38	z10
s13	13	2.6521	0.405	2.2471	30	2	0.145138	29	4.93827	12.9055	0	31	1.125	11.6889	5.19588	5.96626	13.78	0	366.804	2568.11		0.382648	74.2778	520.041			0	0			0	93.5484	0		1	9	0	10	10		9.117	13	1.42591		0.68		z17	1.4	z17
s14	13	2.5031	0.232	2.2711	15	3	0.692841	27	12.931	11.8885	0	30	0	11.9851	1.72985	17.3425	4.33	0	593.421	4154.72		1.08769	45.8912	321.298			0	0			0	90	0		1	4	0	5	20		10.911	12	1.09981		0.17		z3	1.87	z3
s15	13	2.6521	0.429	2.2231	28	4	0.349345	22	9.32401	9.89609	0	26	0	9.80355	4.31733	6.02224	11.45	0	511.727	3582.75		0.942191	54.8827	384.25			0	0			0	84.6154	0		2	16	0	18	11.1111		7.653	7	0.914674		0.43		z10	1.93	z10
s16	13	2.8011	0.637	2.1641	12	3	0.361882	25	4.70958	11.5521	0	28	0	9.99607	2.95955	9.46089	8.29	0	1623.47	11366.4		0.40768	344.716	2413.46			0	0			0	89.2857	0		1	10	0	11	9.09091		12.018	11	0.915294		0.45		z17	0.12	z17
s17	13	3.0991	1.1	1.9991	56	3	0.115429	32	2.72727	16.0072	1	35	0	11.2936	8.38631	4.17347	25.99	0.0384763	3867.16	27075.1		0.170378	1417.96	9927.55	2		1.81818	0			2.85714	91.4286	0.0769527		2	5	0	7	28.5714		7.653	9	1.17601		0.13		z24	0.96	z24
s18	13	2.9501	0.746	2.2041	34	3	0.164564	15	4.02145	6.8055	0	50	0	16.9486	6.17945	8.09133	18.23	0	2933.2	20536.2		0.590912	729.389	5106.66		2	0	0.9074			0	30	0		1	5	0	6	16.6667		12.018	14	1.16492		0.53		z31	0.89	z31
s19	13	2.8011	0.766	2.0351	20	8	1.22888	14	10.4439	6.87927	0	22	0	7.85406	2.32409	9.46608	6.51	0	1037.18	7261.64		1.51816	99.3105	695.302			0	0			0	63.6364	0		2	8	0	10	20		7.543	8	1.06059		0.35		z3	0.72	z3
s20	13	2.2051	0.093	2.1121	10	4	0.609756	23	43.0108	10.8896	0	27	0	12.2443	2.97492	9.07587	6.56	0	0	0		3.9497	0	0			0	0	1	387	0	85.1852	0		1	7	0	8	12.5		16.191	10	0.617627		0.45		z10	0.45	z10
s21	13	2.3541	0.312	2.0421	18	0	0	37	0	18.1186	1	37	0	15.7173	4.83837	7.64721	11.39	0.0877963	0	0		12.9458	0	0			0	0			2.7027	100	0		1	4	0	5	20		18.026	6	0.332853		0.31		z17	0.66	z17
s22	13	2.3541	0.246	2.1081	17	5	0.574713	23	20.3252	10.9103	1	28	0	11.8941	3.69568	7.57641	8.7	0.114943	0	0		1.86294	0	0			0	0			3.57143	82.1429	0		2	8	0	10	20		4.769	8	1.6775		0.23		z24	0.69	z24
s23	13	2.5031	0.389	2.1141	24	1	0.0814996	39	2.57069	18.4476	1	40	0	15.9802	4.90192	8.16007	12.27	0.0814996	397.508	2783.07		0.139351	154.631	1082.61			0	0		387	2.5	97.5	0		2	4	0	6	33.3333		6.995	5	0.714796		0.47		z31	0.58	z31
s24	13	2.2051	0.3	1.9051	15	0	0	28	0	14.6974	1	28	0	12.6978	4.46238	6.27467	9.84	0.101626	0	0		18.4791	0	0			0	0		387	3.57143	100	0		4	34	0	38			12.454	6	0.481773		0.37		z3	0.76	z3
s25	13	2.2051	0.329	1.8761	13	0	0	28	0	14.9246	0	28	0	12.6978	4.3354	6.45845	9.56	0	0	0		34.2187	0	0			0	0		387	0	100	0		4	15	0	19	21.0526		4.849	5	1.03114		0.72		z10	1.82	z10
s26	13	2.2051	0.405	1.8001	18	2	0.207254	29	4.93827	16.1102	0	31	0	14.0583	4.37622	7.08374	9.65	0	1177	8240.58		0.30653	238.343	1668.72			0	0			0	93.5484	0		4	21	0	25	16		6.513	5	0.767695		0.59		z17	1.74	z17
s27	13	2.2051	0.476	1.7291	30	2	0.12945	26	4.20168	15.0367	0	28	0	12.6978	7.00648	3.9963	15.45	0	1109.59	7768.57		0.279428	264.083	1848.92			0	0			0	92.8571	0		3	18	0	21	14.2857		10.307	9	0.873193		0.67		z24	1.54	z24
s28	13	2.2051	0.377	1.8281	25	3	0.236407	21	7.95756	11.4873	0	24	0	10.8839	5.75484	4.1704	12.69	0	0	0		0.692725	0	0			0	0			0	87.5	0		2	33	0	35	5.71429		9.393	7	0.745236		0.82		z31	1.48	z31
s29	13	2.071	0.27	1.801	17	1	0.0833333	29	3.7037	16.1022	0	30	0	14.4858	5.7943	5.1775	12	0	513.147	3592.7		0.230013	138.55	970.028			0	0			0	96.6667	0		4	39	0	43	9.30233		10.208	9	0.881661		0.38		z3	1.31	z3
s30	13	2.6521	0.407	2.2451	24	5	0.393701	27	12.285	12.0262	0	32	0	12.0659	4.78866	6.68246	12.7	0	679.194	4755.24		1.02152	55.2864	387.077			0	0			0	84.375	0		3	16	0	19	15.7895		8.637	7	0.810467		0.32		z10	1.33	z10
s31	13	2.549	0.29	2.259	23	2	0.210526	22	6.89655	9.73882	0	24	0	9.41546	3.72695	6.43958	9.5	0	408.252	2858.3		0.70815	59.1965	414.453	2		6.89655	0			0	91.6667	0.210526		0	4	0	4	0		8.192	9	1.09863		0.81		z17	1.38	z17
s32	13	2.6521	0.405	2.2471	30	2	0.145138	25	4.93827	11.1255	0	27	0	10.1806	5.19588	5.19642	13.78	0	366.804	2568.11		0.443872	74.2778	520.041			0	0			0	92.5926	0		1	22	0	23	4.34783		9.193	7	0.761449		0.46		z24	1.35	z24
s33	13	2.5031	0.232	2.2711	15	7	1.61663	54	30.1724	23.777	0	61	0	24.3698	1.72985	35.2631	4.33	0	593.421	4154.72		1.26897	19.6677	137.699			0	0			0	88.5246	0		2	44	0	46	4.34783		9.117	9	0.987167		0.49		z31	1.45	z31
s34	13	2.6521	0.429	2.2231	28	4	0.349345	68	9.32401	30.5879	0	72	0	27.1483	4.31733	16.677	11.45	0	511.727	3582.75		0.304827	54.8827	384.25			0	0			0	94.4444	0		4	10	0	14	28.5714		10.6	22	2.07547		0.47		z3	1.29	z3
s35	13	2.8011	0.637	2.1641	12	3	0.361882	69	4.70958	31.8839	0	72	0	25.7042	2.95955	24.328	8.29	0	1623.47	11366.4		0.14771	344.716	2413.46			0	0			0	95.8333	0		12	20	0	32	37.5		7.653	13	1.69868		0.31		z10	1.38	z10
s36	13	3.0991	1.1	1.9991	56	4	0.153905	48	3.63636	24.0108	1	52	0	16.7791	8.38631	6.20058	25.99	0.0384763	3867.16	27075.1		0.151447	1063.47	7445.66	2		1.81818	0			1.235	92.3077	0.0769527		10	28	0	38	26.3158		12.018	22	1.83059		0.23		z17	1.4	z17
s37	13	2.9501	0.746	2.2041	34	5	0.274273	57	6.70241	25.8609	0	50	0	16.9486	6.17945	8.09133	18.23	0	2933.2	20536.2		0.259172	437.633	3064		2	0	0.9074			0	114	0		2	27	0	29	6.89655		7.653	8	1.04534		0.18		z24	1.41	z24
S38	13	2.8011	0.766	2.0351	20	8	1.22888	46	10.4439	22.6033	0	54	0	19.2781	2.32409	23.2349	6.51	0	1037.18	7261.64		0.46205	99.3105	695.302			0	0			0	85.1852	0		2	35	0	37	5.40541		12.018	23	1.9138		0.25		z31	1.45	z31
	9.09424	2.48277	0.432053	2.05072	22.5789	101	0.301574	med	7.38539	15.4558		med	0.0296053	13.9504	4.61835	8.86569	11.5205	0.0196776	800.929	5607.54		3.44821	#DIV/0!	#DIV/0!	8		0.45867	0.0477579			0.523315	90.9422	0.0151305		98	580	0	678	15.6992		9.50618	378	1.13069		0.422368
s1	14	1.4865	0.3267	1.1598	25	3	0.218341	3	9.18274	2.58665	0	6	50	4.03633	9.24319	0.324563	13.74	0	402.807	28201.7		3.55005	43.8657	3071.17			0	0			0	50	0
s2	14	2.5226	0.5853	1.9373	17	9	0.827967	9	15.3767	4.64564	0	18	50	7.1355	4.30905	4.17726	10.87	0	8871.71	62113.4		3.30993	576.957	4039.44	1	1	1.70853	0.516182			0	50	0.0919963
s3	14	2.5226	0.6098	1.9128	30	14	0.937082	6	22.9583	3.13676	0	20	70	7.92833	5.92246	3.37697	14.94	0	2865.82	20064.4		7.31912	124.827	873.949	1		1.63988	0			0	30	0.0669344
s4	14	1.922	0.216	1.706	26	4	0.299401	11	18.5185	6.44783	0	15	26.6667	7.80437	6.95109	2.15793	13.36	0	686.552	4806.75		2.87205	37.0738	259.565			0	0			0	73.3333	0
s5	14	2.2223	0.4623	1.76	21	10	0.848176	5	21.631	2.84091	0	15	66.6667	6.74976	5.30531	2.82735	11.79	0	7946.96	55639		7.6141	367.388	2572.19			0	0			0	33.3333	0
s6	14	2.2223	0.205	2.0173	10	4	0.546448	8	19.5122	3.9657	0	12	33.3333	5.39981	3.29388	3.64311	7.32	0	366.076	2563.01		4.92024	18.7614	131.354		1	0	0.495712			0	66.6667	0
s7	14	1.4865	0.3267	1.1598	25	3	0.218341	3	9.18274	2.58665	0	6	3	4.03633	9.24319	0.324563	13.74	0	402.807	28201.7		3.55005	43.8657	3071.17			0	0			0	50	0
s8	14	2.5226	0.5853	1.9373	17	9	0.827967	9	15.3767	4.64564	0	18	50	7.1355	4.30905	4.17726	10.87	0	8871.71	62113.4		3.30993	576.957	4039.44	1	1	1.70853	0.516182			0	50	0.0919963
s9	14	2.5226	0.6098	1.9128	30	11	0.736278	6	18.0387	3.13676	0	17	64.7059	6.73908	5.92246	2.87043	14.94	0	2865.82	20064.4		5.75074	158.871	1112.3	1		1.63988	0			0	35.2941	0.0669344
s10	14	1.922	0.216	1.706	26	4	0.299401	3	18.5185	1.7585	0	7	57.1429	3.64204	6.95109	1.00704	13.36	0	686.552	4806.75		0	37.0738	259.565			0	0			0	42.8571	0
s11	14	2.2223	0.4623	1.76	21	10	0.848176	5	21.631	2.84091	0	15	66.6667	6.74976	5.30531	2.82735	11.79	0	7946.96	55639		7.6141	367.388	2572.19			0	0			0	33.3333	0
s12	14	2.2223	0.205	2.0173	10	4	0.546448	8	19.5122	3.9657	1	13	30.7692	5.8498	3.29388	3.94671	7.32	0.136612	366.076	2563.01		4.92024	18.7614	131.354		1	0	0.495712			15	61.5385	0
s13	14	2.0121	0.1726	1.8395	7	4	0.966184	2	23.175	1.08725	0	6	66.6667	2.98196	2.05755	2.91609	4.14	0	315.595	2209.57		0	13.6179	95.3432			0	0			0	33.3333	0
s14	14	2.0121	0.342	1.6701	20	11	0.774648	3	32.1637	1.7963	0	14	78.5714	6.9579	7.0573	1.98376	14.2	0	439.5	3077.09		0	13.6645	95.6694			0	0			0	21.4286	0
s15	14	1.4865	0.3267	1.1598	25	3	0.218341	3	9.18274	2.58665	0	6	50	4.03633	9.24319	0.324563	13.74	0	402.807	28201.7		3.55005	43.8657	3071.17			0	0			0	50	0
s16	14	2.5226	0.5853	1.9373	17	9	0.827967	9	15.3767	4.64564	0	18	50	7.1355	4.30905	4.17726	10.87	0	8871.71	62113.4		3.30993	576.957	4039.44	1	1	1.70853	0.516182			0	50	0.0919963
s17	14	2.5226	0.6098	1.9128	30	14	0.937082	6	22.9583	3.13676	0	20	70	7.92833	5.92246	3.37697	14.94	0	2865.82	20064.4		7.31912	124.827	873.949	1		1.63988	0			0	30	0.0669344
s18	14	1.922	0.216	1.706	26	4	0.299401	5	18.5185	2.93083	0	9	44.4444	4.68262	6.95109	1.29476	13.36	0	686.552	4806.75		6.31852	37.0738	259.565			0	0			0	55.5556	0
s19	14	2.2223	0.4623	1.76	21	10	0.848176	5	21.631	2.84091	0	15	66.6667	6.74976	5.30531	2.82735	11.79	0	7946.96	55639		7.6141	367.388	2572.19			0	0			0	33.3333	0
s20	14	2.2223	0.205	2.0173	10	4	0.546448	8	19.5122	3.9657	0	12	33.3333	5.39981	3.29388	3.64311	7.32	0	366.076	2563.01		4.92024	18.7614	131.354		1	0	0.495712			0	66.6667	0
s21	14	2.0121	0.1726	1.8395	7	4	0.966184	12	23.175	6.52351	0	16	25	7.95189	2.05755	7.77623	4.14	0	315.595	2209.57		3.55253	13.6179	95.3432			0	0			0	75	0
s22	14	2.0121	0.342	1.6701	20	11	0.774648	3	32.1637	1.7963	0	14	78.5714	6.9579	7.0573	1.98376	14.2	0	439.5	3077.09		17.9056	13.6645	95.6694			0	0			0	21.4286	0
s23	14	2.2223	0.4623	1.76	21	10	0.848176	5	21.631	2.84091	0	15	66.6667	6.74976	5.30531	2.82735	11.79	0	7946.96	55639		7.6141	367.388	2572.19			0	0			0	33.3333	0
s24	14	1.4865	0.3267	1.1598	25	3	0.218341	3	9.18274	2.58665	1	7	42.8571	4.70905	9.24319	0.324563	13.74	0.0727802	402.807	28201.7		3.55005	43.8657	3071.17			0	0			14.2857	42.8571	0
s25	14	2.5226	0.5853	1.9373	17	9	0.827967	9	15.3767	4.64564	0	18	50	7.1355	4.30905	4.17726	10.87	0	8871.71	62113.4		3.30993	576.957	4039.44	1	1	1.70853	0.516182			0	50	0.0919963
s26	14	2.5226	0.6098	1.9128	30	11	0.736278	6	18.0387	3.13676	0	17	64.7059	6.73908	5.92246	2.87043	14.94	0	2865.82	20064.4		5.75074	158.871	1112.3	1		1.63988	0			0	35.2941	0.0669344
s27	14	1.922	0.216	1.706	26	4	0.299401	12	18.5185	7.034	0	16	25	8.32466	6.95109	2.3018	13.36	0	686.552	4806.75		2.63272	37.0738	259.565			0	0			0	75	0
s28	14	2.2223	0.4623	1.76	21	10	0.848176	5	21.631	2.84091	0	15	66.6667	6.74976	5.30531	2.82735	11.79	0	7946.96	55639		7.6141	367.388	2572.19			0	0			0	33.3333	0
s29	14	2.2223	0.205	2.0173	10	4	0.546448	8	19.5122	3.9657	0	12	33.3333	5.39981	3.29388	3.64311	7.32	0	366.076	2563.01		4.92024	18.7614	131.354		1	0	0.495712			0	66.6667	0
s30	14	2.0121	0.1726	1.8395	7	4	0.966184	11	23.175	5.97989	0	15	26.6667	7.4549	2.05755	7.29022	4.14	0	315.595	2209.57		3.87549	13.6179	95.3432			0	0			0	73.3333	0
s31	14	2.0121	0.342	1.6701	20	13	0.915493	3	38.0117	1.7963	0	16	81.25	7.95189	7.0573	2.26715	14.2	0	439.5	3077.09		21.1611	11.5622	80.951			0	0			0	18.75	0
s32	14	2.2223	0.4623	1.76	21	10	0.848176	5	21.631	2.84091	0	15	66.6667	6.74976	5.30531	2.82735	11.79	0	7946.96	55639		7.6141	367.388	2572.19			0	0			0	33.3333	0
s33	14	2.0121	0.1726	1.8395	7	4	0.966184	11	23.175	5.97989	0	15	26.6667	7.4549	2.05755	7.29022	4.14	0	315.595	2209.57		3.87549	13.6179	95.3432			0	0			0	73.3333	0
s34	14	2.0121	0.342	1.6701	20	13	0.915493	3	38.0117	1.7963	0	16	81.25	7.95189	7.0573	2.26715	14.2	0	439.5	3077.09		21.1611	11.5622	80.951			0	0			0	18.75	0
s35	14	2.0121	0.1726	1.8395	7	4	0.966184	11	23.175	5.97989	0	15	26.6667	7.4549	2.05755	7.29022	4.14	0	315.595	2209.57		3.87549	13.6179	95.3432			0	0			0	73.3333	0
s36	14	2.0121	0.342	1.6701	20	13	0.915493	3	38.0117	1.7963	0	16	81.25	7.95189	7.0573	2.26715	14.2	0	439.5	3077.09		21.1611	11.5622	80.951			0	0			0	18.75	0
	9.09941	2.11552	0.364389	1.75113	19.25	271	0.698086	med	21.0105	3.53021		med	51.9959	6.46573	5.45236	3.12322	11.2044	0.00581645	2895.25	23090.7		6.3149	155.791	1397.85	8		0.372045	0.112433			0.813492	46.0881	0.017659
S1	10	2.3541	0.3385	2.0156	21	5	0.662866	8	14.771	3.96904	0	13	38.4615	5.52228	3.2042	4.05718	7.543	0	561.698	3932.61		3.72157	38.027	266.238			0	0			0	61.5385	0
s2	10	2.9501	0.888	2.0621	35	9	0.555864	4	10.1351	1.93977	0	13	69.2308	4.40663	5.48829	2.36868	16.191	0	3312.79	23193.8		5.22492	326.862	2288.45			0	0			0	30.7692	0
s3	10	2.439	1.085	1.354	40	10	0.554754	3	9.21659	2.21566	1	13	76.9231	5.33005	7.39073	1.75896	18.026	0.0554754	3080.9	21570.3		4.15975	334.278	2340.38	3	1	2.76498	0.738552			7.69231	23.0769	0.166426
s4	10	1.4472	0.102	1.3452	11	1	0.209688	5	9.80392	3.71692	0	6	16.6667	4.14594	3.29533	1.82076	4.769	0	391.717	2742.53		2.63765	39.9551	279.738			0	0			0	83.3333	0
s5	10	1.395	0.259	1.136	15	3	0.428878	4	11.583	3.52113	0	7	42.8571	5.01792	5.01434	1.396	6.995	0	1225.01	8576.67		3.28958	105.759	740.453			0	0			0	57.1429	0
s6	10	3.052	0.70723	2.34477	15	8	0.642364	3	11.3117	1.27944	0	11	72.7273	3.60419	4.0806	2.69568	12.454	0	2956.98	20702.7		8.84114	261.408	1830.19			0	0			0	27.2727	0
s7	10	1.335	0.078	1.257	9	0	0	2	0	1.59109	1	2	0	1.49813	3.63221	0.550629	4.849	0.206228	254.77	1783.72		0	0	0			0	0			18.8353	100	0
s8	10	1.65	0.139	1.511	11	1	0.153539	2	7.19424	1.32363	0	3	33.3333	1.81818	3.94727	0.760018	6.513	0	381.919	2673.93		5.43525	53.0867	371.676			0	0			0	66.6667	0
s9	10	3.0991	0.563	2.5361	15	8	0.776172	2	14.2096	0.788612	0	10	80	3.22674	3.3258	3.00679	10.307	0	1593.49	11156.5		18.0185	112.142	785.139	2	2	3.5524	0.788612			0	20	0.194043
s10	10	3.0991	0.661	2.4381	16	10	1.06462	2	15.1286	0.820311	0	12	83.3333	3.87209	3.03088	3.95925	9.393	0	2043.88	14309.8		18.4425	135.101	945.88	2	2	3.02572	0.820311			0	16.6667	0.212925
s11	10	2.9501	0.483	2.4671	19	5	0.489812	8	10.352	3.24267	0	13	38.4615	4.40663	3.46022	3.75698	10.208	0	942.525	6598.89		3.19242	91.0479	637.453	2	2	4.14079	0.810668			0	61.5385	0.195925
s12	10	2.9501	0.389	2.5611	16	8	0.926248	4	20.5656	1.56183	0	12	66.6667	4.06766	2.9277	4.09878	8.637	0	720.424	5043.9		13.1676	35.0306	245.26	6	2	15.4242	0.780914			0	33.3333	0.694686
s13	10	2.6521	0.321	2.3311	16	5	0.610352	8	15.5763	3.43186	0	13	38.4615	4.90178	3.08887	4.20865	8.192	0	559.767	3919.09		4.53875	35.937	251.606	2		6.23053	0			0	61.5385	0.244141
s14	10	2.6521	0.635	2.0171	16	8	0.870227	5	12.5984	2.47881	0	13	61.5385	4.90178	3.46631	3.75039	9.193	0	1289.22	9026.24		5.08246	102.332	716.457			0	0			0	38.4615	0
s15	10	2.6521	0.606	2.0461	16	5	0.548426	6	8.25083	2.93241	0	11	45.4545	4.14766	3.43765	3.19986	9.117	0	1210.22	8473.14		2.81367	146.679	1026.94			0	0			0	54.5455	0		JV OPC		mean EAE WT 20 DPI
s16	10	2.5031	0.662	1.8411	18	7	0.641554	1	10.574	0.543154	0	8	87.5	3.19604	4.35899	1.83529	10.911	0	1123.58	7866.49		19.4678	106.258	743.946			0	0			0	12.5	0				270.6
s17	10	2.5031	0.403	2.1001	12	4	0.522671	7	9.92556	3.33317	0	11	36.3636	4.39455	3.05741	3.59782	7.653	0	654.865	4584.9		2.97781	65.9776	461.929			0	0			0	63.6364	0				mean EAE WT 40 DPI
s18	10	2.8011	0.652	2.1491	16	5	0.416043	3	7.66871	1.39593	0	8	62.5	2.85602	4.29046	1.8646	12.018	0	1411.24	9880.49		5.49361	184.025	1288.42			0	0			0	37.5	0				230.833
s19	10	2.3541	0.3385	2.0156	21	5	0.662866	8	14.771	3.96904	0	13	38.4615	5.52228	3.2042	4.05718	7.543	0	561.698	3932.61		3.72157	38.027	266.238			0	0			0	61.5385	0
s20	10	2.9501	0.888	2.0621	35	11	0.67939	4	12.3874	1.93977	0	15	73.3333	5.08457	5.48829	2.73309	16.191	0	3312.79	23193.8		6.38601	267.432	1872.37			0	0			0	26.6667	0				mean EAE NG2KO 20 DPI
s21	10	2.439	1.085	1.354	40	11	0.61023	3	10.1382	2.21566	0	14	78.5714	5.74006	7.39073	1.89426	18.026	0	3080.9	21570.3		4.57573	303.889	2127.62	3	1	2.76498	0.738552			0	21.4286	0.166426				108.4
s22	10	1.4472	0.102	1.3452	11	1	0.209688	5	9.80392	3.71692	0	6	16.6667	4.14594	3.29533	1.82076	4.769	0	391.717	2742.53		2.63765	39.9551	279.738			0	0			0	83.3333	0				mean EAE NG2KO 40 DPI
s23	10	1.395	0.259	1.136	15	3	0.428878	4	11.583	3.52113	0	7	42.8571	5.01792	5.01434	1.396	6.995	0	1225.01	8576.67		3.28958	105.759	740.453			0	0			0	57.1429	0				203.6
s24	10	3.052	0.70723	2.34477	15	8	0.642364	1	11.3117	0.426481	0	9	88.8889	2.94889	4.0806	2.20556	12.454	0	2956.98	20702.7		14.7589	261.408	1830.19			0	0			0	11.1111	0
s25	10	1.335	0.078	1.257	9	0	0	2	0	1.59109	0	2	0	1.49813	3.63221	0.550629	4.849	0	254.77	1783.72		0	0	0			0	0			0	100	0
s26	10	1.65	0.139	1.511	11	1	0.153539	2	7.19424	1.32363	0	3	33.3333	1.81818	3.94727	0.760018	6.513	0	381.919	2673.93		5.43525	53.0867	371.676			0	0			0	66.6667	0
s27	10	3.0991	0.563	2.5361	15	8	0.776172	12	14.2096	4.73167	0	20	40	6.45349	3.3258	6.01358	10.307	0	1593.49	11156.5		3.00308	112.142	785.139	2	2	3.5524	0.788612			0	60	0.194043
s28	10	3.0991	0.661	2.4381	16	10	1.06462	2	15.1286	0.820311	0	12	83.3333	3.87209	3.03088	3.95925	9.393	0	2043.88	14309.8		18.4425	135.101	945.88	2	2	3.02572	0.820311			0	16.6667	0.212925
s29	10	2.9501	0.483	2.4671	19	5	0.489812	8	10.352	3.24267	0	13	38.4615	4.40663	3.46022	3.75698	10.208	0	942.525	6598.89		3.19242	91.0479	637.453	2	2	4.14079	0.810668			0	61.5385	0.195925
s30	10	2.9501	0.389	2.5611	16	7	0.810467	2	17.9949	0.780914	0	9	77.7778	3.05074	2.9277	3.07409	8.637	0	720.424	5043.9		23.0433	40.035	280.297	6	2	15.4242	0.780914			0	22.2222	0.694686
s31	10	2.6521	0.321	2.3311	16	5	0.610352	8	15.5763	3.43186	1	13	38.4615	4.90178	3.08887	4.20865	8.192	0.12207	559.767	3919.09		4.53875	35.937	251.606	2		6.23053	0			7.69231	61.5385	0.244141
s32	10	2.6521	0.635	2.0171	16	7	0.761449	5	11.0236	2.47881	0	12	58.3333	4.52472	3.46631	3.46189	9.193	0	1289.22	9026.24		4.44715	116.951	818.808			0	0			0	41.6667	0
s33	10	2.6521	0.606	2.0461	16	5	0.548426	6	8.25083	2.93241	0	11	45.4545	4.14766	3.43765	3.19986	9.117	0	1210.22	8473.14		2.81367	146.679	1026.94			0	0			0	54.5455	0
s34	10	2.5031	0.662	1.8411	18	7	0.641554	1	10.574	0.543154	0	8	87.5	3.19604	4.35899	1.83529	10.911	0	1123.58	7866.49		19.4678	106.258	743.946			0	0			0	12.5	0
s35	10	2.5031	0.403	2.1001	12	3	0.392003	7	7.44417	3.33317	0	10	27	3.99505	3.05741	3.27074	7.653	0	654.865	4584.9		2.23336	87.9702	615.905			0	0			0	70	0
s36	10	2.8011	0.652	2.1491	16	5	0.416043	3	7.66871	1.39593	0	8	62.5	2.85602	4.29046	1.8646	12.018	0	1411.24	9880.49		5.49361	184.025	1288.42			0	0			0	37.5	0
s37	10	2.5031	0.403	2.1001	12	4	0.522671	7	9.92556	3.33317	0	11	36.3636	4.39455	3.05741	3.59782	7.653	0	654.865	4584.9		2.97781	65.9776	461.929			0	0			0	63.6364	0
s38	10	2.8011	0.652	2.1491	16	5	0.416043	3	7.66871	1.39593	0	8	62.5	2.85602	4.29046	1.8646	12.018	0	1411.24	9880.49		5.49361	184.025	1288.42			0	0			0	37.5	0
	7.12609	2.47136	0.498429	1.97293	17.6111	213	0.55028	med	11.0481	2.22697		med	52.1126	3.9619	3.91652	2.7048	9.60939	0.0100993	1317.5	9224.21		6.90676	120.773	845.564	34		1.95214	0.218837			0.900524	47.8085	0.0948969
s1	9	2.2051	0.093	2.1121	10	0	0	2	0	0.946925	0	2	0	0.906988	2.97492	0.672287	6.56	0	0	0		0	0	0			0	0	1	387	0	100	0
s2	9	2.3541	0.312	2.0421	18	0	0	5	0	2.44846	0	5	0	2.12395	4.83837	1.03341	11.39	0	0	0		0	0	0			0	0			0	100	0
s3	9	2.3541	0.246	2.1081	17	5	0.574713	2	20.3252	0.948722	0	7	71.4286	2.97354	3.69568	1.8941	8.7	0	0	0		0	0	0			0	0			0	28.5714	0
s4	9	2.5031	0.389	2.1141	24	1	0.0814996	3	2.57069	1.41904	0	4	25	1.59802	4.90192	0.816007	12.27	0	397.508	2783.07		1.81157	154.631	1082.61			0	0		387	0	75	0
s5	9	2.2051	0.3	1.9051	15	0	0	3	0	1.57472	0	3	0	1.36048	4.46238	0.672287	9.84	0	0	0		0	0	0			0	0		387	0	100	0
s6	9	2.2051	0.329	1.8761	13	5	0.523013	5	15.1976	2.6651	0	10	50	4.53494	4.3354	2.30659	9.56	0	0	0		5.70243	0	0			0	0		387	0	50	0
s7	9	2.2051	0.405	1.8001	18	2	0.207254	4	4.93827	2.2221	0	6	33.3333	2.72097	4.37622	1.37105	9.65	0	1177	8240.58		2.22235	238.343	1668.72			0	0			0	66.6667	0
s8	9	2.2051	0.476	1.7291	30	1	0.0647249	2	2.10084	1.15667	0	3	33.3333	1.36048	7.00648	0.428175	15.45	0	1109.59	7768.57		1.81628	528.166	3697.84			0	0			0	66.6667	0
s9	9	2.2051	0.377	1.8281	25	0	0	1	0	0.547016	0	1	0	0.453494	5.75484	0.173767	12.69	0	0	0		0	0	0			0	0			0	100	0
s10	9	2.071	0.27	1.801	17	1	0.0833333	6	3.7037	3.33148	0	7	77.843	3.38001	5.7943	1.20808	12	0	513.147	3592.7		1.11173	138.55	970.028			0	0			0	85.7143	0
s11	9	2.6521	0.407	2.2451	24	5	0.393701	4	12.285	1.78166	0	9	55.5556	3.39354	4.78866	1.87944	12.7	0	679.194	4755.24		6.89527	55.2864	387.077			0	0			0	44.4444	0
s12	9	2.549	0.29	2.259	23	2	0.210526	1	6.89655	0.442674	0	3	66.6667	1.17693	3.72695	0.804947	9.5	0	408.252	2858.3		15.5793	59.1965	414.453	2		6.89655	0			0	33.3333	0.210526
s13	9	2.6521	0.405	2.2471	30	13	0.943396	7	32.0988	3.11513	0	20	65	7.54119	5.19588	3.8492	13.78	0	366.804	2568.11		10.3042	11.4274	80.0063			0	0			0	35	0
s14	9	2.5031	0.232	2.2711	15	7	1.61663	0	30.1724	0	1	7	100	2.79653	1.72985	4.04658	4.33	0.230947	593.421	4154.72		0	19.6677	137.699			0	0			11.1111	0	0
s15	9	2.6521	0.429	2.2231	28	4	0.349345	9	9.32401	4.0484	0	13	30.7692	4.90178	4.31733	3.01112	11.45	0	511.727	3582.75		2.30313	54.8827	384.25			0	0			0	69.2308	0
s16	9	2.8011	0.637	2.1641	12	3	0.361882	1	4.70958	0.462086	0	4	75	1.42801	2.95955	1.35156	8.29	0	1623.47	11366.4		10.192	344.716	2413.46			0	0			0	25	0
s17	9	3.0991	1.1	1.9991	56	15	0.577145	2	13.6364	1.00045	0	17	88.2353	5.48546	8.38631	2.02711	25.99	0	3867.16	27075.1		13.6302	283.592	1985.51	2		1.81818	0			0	11.7647	0.0769527
s18	9	2.9501	0.746	2.2041	34	12	0.658256	5	16.0858	2.2685	0	50	24	16.9486	6.17945	8.09133	18.23	0	2933.2	20536.2		7.09094	182.347	1276.67		2	0	0.9074			0	10	0
s19	9	2.8011	0.766	2.0351	20	8	1.22888	5	10.4439	2.45688	0	13	61.5385	4.64103	2.32409	5.59359	6.51	0	1037.18	7261.64		4.25086	99.3105	695.302			0	0			0	38.4615	0
s20	9	2.2051	0.093	2.1121	10	4	0.609756	2	43.0108	0.946925	0	6	66.6667	2.72097	2.97492	2.01686	6.56	0	0	0		0	0	0			0	0	1	387	0	33.3333	0
s21	9	2.3541	0.312	2.0421	18	11	0.965759	5	35.2564	2.44846	0	16	68.75	6.79665	4.83837	3.3069	11.39	0	0	0		14.3994	0	0			0	0			0	31.25	0
s22	9	2.3541	0.246	2.1081	17	5	0.574713	2	20.3252	0.948722	0	7	71.4286	2.97354	3.69568	1.8941	8.7	0	0	0		21.4238	0	0			0	0			0	28.5714	0
s23	9	2.5031	0.389	2.1141	24	3	0.244499	3	7.71208	1.41904	0	6	50	2.39703	4.90192	1.22401	12.27	0	397.508	2783.07		5.4347	51.5435	360.871			0	0		387	0	50	0
s24	9	2.2051	0.3	1.9051	15	5	0.50813	3	16.6667	1.57472	0	8	62.5	3.62795	4.46238	1.79276	9.84	0	0	0		10.5839	0	0			0	0		387	0	37.5	0
s25	9	2.2051	0.329	1.8761	13	9	0.941423	5	27.3556	2.6651	0	14	64.2857	6.34892	4.3354	3.22923	9.56	0	0	0		10.2644	0	0			0	0		387	0	35.7143	0
s26	9	2.2051	0.405	1.8001	18	2	0.207254	4	4.93827	2.2221	0	6	33.3333	2.72097	4.37622	1.37105	9.65	0	1177	8240.58		2.22235	238.343	1668.72			0	0			0	66.6667	0
s27	9	2.2051	0.476	1.7291	30	2	0.12945	2	4.20168	1.15667	0	4	50	1.81398	7.00648	0.5709	15.45	0	1109.59	7768.57		3.63256	264.083	1848.92			0	0			0	50	0
s28	9	2.2051	0.377	1.8281	25	3	0.236407	1	7.95756	0.547016	0	4	75	1.81398	5.75484	0.695067	12.69	0	0	0		14.5472	0	0			0	0			0	25	0
s29	9	2.071	0.27	1.801	17	2	0.166667	6	7.40741	3.33148	0	8	25	3.86287	5.7943	1.38067	12	0	513.147	3592.7		2.22346	69.2748	485.014			0	0			0	75	0
s30	9	2.6521	0.407	2.2451	24	5	0.393701	4	12.285	1.78166	0	9	55.5556	3.39354	4.78866	1.87944	12.7	0	679.194	4755.24		6.89527	55.2864	387.077			0	0			0	44.2	0
s31	9	2.549	0.29	2.259	23	2	0.210526	1	6.89655	0.442674	1	3	66.6667	1.17693	3.72695	0.804947	9.5	0.105263	408.252	2858.3		15.5793	59.1965	414.453	2		6.89655	0			33.3333	33.3333	0.210526
s32	9	2.6521	0.405	2.2471	30	2	0.145138	7	4.93827	3.11513	1	9	22.2222	3.39354	5.19588	1.73214	13.78	0.0725689	366.804	2568.11		1.58526	74.2778	520.041			0	0			0	77.7778	0
s33	9	2.5031	0.232	2.2711	15	7	1.61663	1	30.1724	0.440315	0	8	87.5	3.19604	1.72985	4.62467	4.33	0	593.421	4154.72		19.9843	19.6677	137.699			0	0			0	12.5	0
s34	9	2.6521	0.429	2.2231	28	4	0.349345	1	9.32401	0.449822	0	5	80	1.8853	4.31733	1.15812	11.45	0	511.727	3582.75		20.7282	54.8827	384.25			0	0			0	20	0
s35	9	2.8011	0.637	2.1641	12	3	0.361882	1	4.70958	0.462086	0	4	75	1.42801	2.95955	1.35156	8.29	0	1623.47	11366.4		10.192	344.716	2413.46			0	0			0	25	0
s36	9	3.0991	1.1	1.9991	56	21	0.808003	2	19.0909	1.00045	0	23	91.3043	7.42151	8.38631	2.74257	25.99	0	3867.16	27075.1		19.0823	202.566	1418.22	2		1.81818	0			0	8.69565	0.0769527
s37	9	2.9501	0.746	2.2041	34	12	0.658256	1	16.0858	0.4537	0	50	24	16.9486	6.17945	8.09133	18.23	0	2933.2	20536.2		35.4547	182.347	1276.67		2	0	0.9074			0	2	0
S38	9	2.8011	0.766	2.0351	20	8	1.22888	6	10.4439	2.94826	0	14	57.1429	4.99804	2.32409	6.02387	6.51	0	1037.18	7261.64		3.54238	99.3105	695.302			0	0			0	42.8571	0
		2.48277	0.432053	2.05072	22.5789	194	0.479755	med	12.4544	1.61027		med	52.2121	3.91169	4.61835	2.29265	11.5205	0.0107573	800.929	5607.54		7.91278	102.253	715.903	8		0.45867	0.0477579			1.16959	45.7698	0.0151305
s1	8	2.2051	0.093	2.1121	10	0	0	2	0	0.946925	1	2	0	0.906988	2.97492	0.672287	6.56	0.152439	0	0		0	0	0			0	0	1	387	0	100	0
s2	8	2.3541	0.312	2.0421	18	0	0	5	0	2.44846	1	5	0	2.12395	4.83837	1.03341	11.39	0.0877963	0	0		0	0	0			0	0			0	100	0
s3	8	2.3541	0.246	2.1081	17	5	0.574713	2	20.3252	0.948722	1	7	71.4286	2.97354	3.69568	1.8941	8.7	0.114943	0	0		21.4238	0	0			0	0			0	28.5714	0
s4	8	2.5031	0.389	2.1141	24	1	0.0814996	3	2.57069	1.41904	1	4	25	1.59802	4.90192	0.816007	12.27	0.0814996	397.508	2783.07		1.81157	154.631	1082.61			0	0		387	0	75	0
s5	8	2.2051	0.3	1.9051	15	0	0	1	0	0.524907	1	1	0	0.453494	4.46238	0.224096	9.84	0.101626	0	0		0	0	0			0	0		387	0	100	0
s6	8	2.2051	0.329	1.8761	13	5	0.523013	5	15.1976	2.6651	1	10	50	4.53494	4.3354	2.30659	9.56	0.104603	0	0		5.70243	0	0			0	0		387	14.5436	50	0
s7	8	2.2051	0.405	1.8001	18	2	0.207254	1	4.93827	0.555525	1	3	66.6667	1.36048	4.37622	0.685523	9.65	0.103627	1177	8240.58		8.88938	238.343	1668.72			0	0			0	33.3333	0
s8	8	2.2051	0.476	1.7291	30	1	0.0647249	0	2.10084	0	1	1	100	0.453494	7.00648	0.142725	15.45	0.0647249	1109.59	7768.57		0	528.166	3697.84			0	0			0	0	0
s9	8	2.2051	0.377	1.8281	25	0	0	1	0	0.547016	1	1	0	0.453494	5.75484	0.173767	12.69	0.0788022	0	0		0	0	0			0	0			0	100	0
s10	8	2.071	0.27	1.801	17	1	0.0833333	1	3.7037	0.555247	1	2	50	0.965717	5.7943	0.345167	12	0.0833333	513.147	3592.7		6.67037	138.55	970.028			0	0			0	50	0
s11	8	2.6521	0.407	2.2451	24	5	0.393701	4	12.285	1.78166	0	9	55.5556	3.39354	4.78866	1.87944	12.7	0	679.194	4755.24		6.89527	55.2864	387.077			0	0			0	44.4444	0
s12	8	2.549	0.29	2.259	23	2	0.210526	1	6.89655	0.442674	0	3	66.6667	1.17693	3.72695	0.804947	9.5	0	408.252	2858.3		15.5793	59.1965	414.453	2		6.89655	0			0	33.3333	0.210526
s13	8	2.6521	0.405	2.2471	30	5	0.362845	7	12.3457	3.11513	1	12	41.6667	4.52472	5.19588	2.30952	13.78	0.0725689	366.804	2568.11		3.96314	29.7111	208.017			0	0			8.33333	58.3333	0
s14	8	2.5031	0.232	2.2711	15	7	1.61663	7	30.1724	3.08221	1	14	50	5.59306	1.72985	8.09316	4.33	0.230947	593.421	4154.72		9.78922	19.6677	137.699			0	0			7.14286	50	0
s15	8	2.6521	0.429	2.2231	28	4	0.349345	8	9.32401	3.59858	1	12	33.3333	4.52472	4.31733	2.77949	11.45	0.0873362	511.727	3582.75		2.59103	54.8827	384.25			0	0			0	66.6667	0
s16	8	2.8011	0.637	2.1641	12	3	0.361882	0	4.70958	0	1	3	100	1.07101	2.95955	1.01367	8.29	0.120627	1623.47	11366.4		0	344.716	2413.46			0	0			0	0	0
s17	8	3.0991	1.1	1.9991	56	8	0.307811	2	7.27273	1.00045	1	10	80	3.22674	8.38631	1.19242	25.99	0.0384763	3867.16	27075.1		7.26945	531.735	3722.83	2		1.81818	0			0	20	0.0769527
s18	8	2.9501	0.746	2.2041	34	12	0.658256	7	16.0858	3.1759	1	50	24	16.9486	6.17945	8.09133	18.23	0.0548546	2933.2	20536.2		5.06496	182.347	1276.67		2	0	0.9074			2	14	0
s19	8	2.8011	0.766	2.0351	20	8	1.22888	6	10.4439	2.94826	1	14	57.1429	4.99804	2.32409	6.02387	6.51	0.15361	1037.18	7261.64		3.54238	99.3105	695.302			0	0			0	42.8571	0
s20	8	2.2051	0.093	2.1121	10	4	0.609756	2	43.0108	0.946925	1	6	66.6667	2.72097	2.97492	2.01686	6.56	0.152439	0	0		45.4215	0	0			0	0	1	387	0	33.3333	0
s21	8	2.3541	0.312	2.0421	18	6	0.526778	5	19.2308	2.44846	1	11	54.5455	4.6727	4.83837	2.27349	11.39	0.0877963	0	0		7.85423	0	0			0	0			0	45.4545	0
s22	8	2.3541	0.246	2.1081	17	5	0.574713	2	20.3252	0.948722	1	7	71.4286	2.97354	3.69568	1.8941	8.7	0.114943	0	0		21.4238	0	0			0	0			0	28.5714	0
s23	8	2.5031	0.389	2.1141	24	3	0.244499	3	7.71208	1.41904	1	6	50	2.39703	4.90192	1.22401	12.27	0.0814996	397.508	2783.07		5.4347	51.5435	360.871			0	0		387	0	50	0
s24	8	2.2051	0.3	1.9051	15	5	0.50813	3	16.6667	1.57472	1	8	62.5	3.62795	4.46238	1.79276	9.84	0.101626	0	0		10.5839	0	0			0	0		387	0	37.5	0
s25	8	2.2051	0.329	1.8761	13	9	0.941423	0	27.3556	0	0	9	100	4.08145	4.3354	2.07593	9.56	0	0	0		1.5834	0	0			0	0		387	0	0	0
s26	8	2.2051	0.405	1.8001	18	2	0.207254	4	4.93827	2.2221	0	6	33.3333	2.72097	4.37622	1.37105	9.65	0	1177	8240.58		2.22235	238.343	1668.72			0	0			0	66.6667	0
s27	8	2.2051	0.476	1.7291	30	2	0.12945	2	4.20168	1.15667	1	4	50	1.81398	7.00648	0.5709	15.45	0.0647249	1109.59	7768.57		3.63256	264.083	1848.92			0	0			0	50	0
s28	8	2.2051	0.377	1.8281	25	3	0.236407	9	7.95756	4.92314	1	12	25	5.44193	5.75484	2.0852	12.69	0.0788022	0	0		1.61636	0	0			0	0			0	75	0
s29	8	2.071	0.27	1.801	17	2	0.166667	6	7.40741	3.33148	0	8	25	3.86287	5.7943	1.38067	12	0	513.147	3592.7		2.22346	69.2748	485.014			0	0			0	75	0
s30	8	2.6521	0.407	2.2451	24	5	0.393701	4	12.285	1.78166	1	9	55.5556	3.39354	4.78866	1.87944	12.7	0.0787402	679.194	4755.24		6.89527	55.2864	387.077			0	0			0	44.4444	0
s31	8	2.549	0.29	2.259	23	2	0.210526	0	6.89655	0	1	2	100	0.784621	3.72695	0.536632	9.5	0.105263	408.252	2858.3		8.749	59.1965	414.453	2		6.89655	0			0	0	0.210526
s32	8	2.6521	0.405	2.2471	30	2	0.145138	7	4.93827	3.11513	1	9	100	3.39354	5.19588	1.73214	13.78	0.0725689	366.804	2568.11		1.58526	74.2778	520.041			0	0			0	77.7778	0
s33	8	2.5031	0.232	2.2711	15	7	1.61663	9	30.1724	3.96284	1	16	43.75	6.39207	1.72985	9.24933	4.33	0.230947	593.421	4154.72		7.61384	19.6677	137.699			0	0			0	56.25	0
s34	8	2.6521	0.429	2.2231	28	4	0.349345	9	9.32401	4.0484	1	13	30.7692	4.90178	4.31733	3.01112	11.45	0.0873362	511.727	3582.75		2.30313	54.8827	384.25			0	0			0	69.2308	0
s35	8	2.8011	0.637	2.1641	12	3	0.361882	0	4.70958	0	1	3	100	1.07101	2.95955	1.01367	8.29	0.120627	1623.47	11366.4		8.4583	344.716	2413.46			0	0			0	0	0
s36	8	3.0991	1.1	1.9991	56	6	0.230858	2	5.45455	1.00045	0	8	75	2.58139	8.38631	0.953936	25.99	0	3867.16	27075.1		5.45209	708.98	4963.77	2		1.81818	0			0	25	0.0769527
s37	8	2.9501	0.746	2.2041	34	6	0.329128	0	8.0429	0	0	50	46	16.9486	6.17945	8.09133	18.23	0	2933.2	20536.2		8.9538	364.694	2553.33		2	0	0.9074			0	0	0
S38	8	2.8011	0.766	2.0351	20	8	1.22888	6	10.4439	2.94826	0	14	57.1429	4.99804	2.32409	6.02387	6.51	0	1037.18	7261.64		3.54238	99.3105	695.302			0	0			0	42.8571	0
	9.09424	2.48277	0.432053	2.05072	22.5789	153	0.421989	med	10.7749	1.72589		med	53.1093	3.68577	4.61835	2.35942	11.5205	0.0818191	800.929	5607.54		6.70373	127.389	891.891	8		0.45867	0.0477579			0.842626	45.8849	0.0151305
s1	7	1.4865	0.3267	1.1598	25	3	0.218341	13	9.18274	11.2088	2	18	100	12.109	9.24319	0.324563	13.74	0.14556	402.807	28201.7		0.819241	43.8657	3071.17			0	0			0	72.2222	0
s2	7	2.5226	0.5853	1.9373	17	9	0.827967	9	15.3767	4.64564	1	19	47.3684	7.53191	4.30905	4.40933	10.87	0.0919963	8871.71	62113.4		3.30993	576.957	4039.44	1	1	1.70853	0.516182			0	47.3684	0.0919963
s3	7	2.5226	0.6098	1.9128	30	14	0.937082	16	22.9583	8.3647	0	30	46.6667	11.8925	5.92246	5.06546	14.94	0	2865.82	20064.4		2.74467	124.827	873.949	1		1.63988	0			0	53.3333	0.0669344
s4	7	1.922	0.216	1.706	26	4	0.299401	12	18.5185	7.034	0	16	25	8.32466	6.95109	2.3018	13.36	0	686.552	4806.75		2.63272	37.0738	259.565			0	0			0	75	0
s5	7	2.2223	0.4623	1.76	21	10	0.848176	5	21.631	2.84091	3	18	55.5556	8.09972	5.30531	3.39282	11.79	0.254453	7946.96	55639		7.6141	367.388	2572.19			0	0			0	27.7778	0
s6	7	2.2223	0.205	2.0173	10	4	0.546448	8	19.5122	3.9657	3	15	26.6667	6.74976	3.29388	4.55389	7.32	0.409836	366.076	2563.01		4.92024	18.7614	131.354		1	0	0.495712			0	53.3333	0
s7	7	1.4865	0.3267	1.1598	25	3	0.218341	12	9.18274	10.3466	1	16	100	10.7635	9.24319	0.324563	13.74	0.0727802	402.807	28201.7		0.887511	43.8657	3071.17			0	0			0	75	0
s8	7	2.5226	0.5853	1.9373	17	9	0.827967	9	15.3767	4.64564	3	21	42.8571	8.32474	4.30905	4.87347	10.87	0.275989	8871.71	62113.4		3.30993	576.957	4039.44	1	1	1.70853	0.516182			0	42.8571	0.0919963
s9	7	2.5226	0.6098	1.9128	30	10	0.669344	6	16.3988	3.13676	2	18	55.5556	7.1355	5.92246	3.03928	14.94	0.133869	2865.82	20064.4		5.22794	174.758	1223.53	1		1.63988	0			0	33.3333	0.0669344
s10	7	1.922	0.216	1.706	26	4	0.299401	12	18.5185	7.034	4	20	20	10.4058	6.95109	2.87725	13.36	0.299401	686.552	4806.75		2.63272	37.0738	259.565			0	0			0	60	0
s11	7	2.2223	0.4623	1.76	21	10	0.848176	5	21.631	2.84091	1	16	62.5	7.19975	5.30531	3.01584	11.79	0.0848176	7946.96	55639		7.6141	367.388	2572.19			0	0			6.25	31.25	0
s12	7	2.2223	0.205	2.0173	10	4	0.546448	8	19.5122	3.9657	0	12	33.3333	5.39981	3.29388	3.64311	7.32	0	366.076	2563.01		4.92024	18.7614	131.354		1	0	0.495712			0	66.6667	0
s13	7	2.0121	0.1726	1.8395	7	4	0.966184	11	23.175	5.97989	0	15	26.6667	7.4549	2.05755	7.29022	4.14	0	315.595	2209.57		3.87549	13.6179	95.3432			0	0			0	73.3333	0
s14	7	2.0121	0.342	1.6701	20	13	0.915493	11	38.0117	6.58643	1	25	52	12.4248	7.0573	3.54243	14.2	0.0704225	439.5	3077.09		5.77121	11.5622	80.951			0	0			4	44	0
s15	7	1.4865	0.3267	1.1598	25	3	0.218341	10	9.18274	8.62218	1	14	21.4286	9.4181	9.24319	0.324563	13.74	0.0727802	402.807	28201.7		1.06501	43.8657	3071.17			0	0			0	71.2	0
s16	7	2.5226	0.5853	1.9373	17	9	0.827967	9	15.3767	4.64564	0	18	50	7.1355	4.30905	4.17726	10.87	0	8871.71	62113.4		3.30993	576.957	4039.44	1	1	1.70853	0.516182			0	50	0.0919963
s17	7	2.5226	0.6098	1.9128	30	10	0.669344	6	16.3988	3.13676	0	16	62.5	6.34266	5.92246	2.70158	14.94	0	2865.82	20064.4		5.22794	174.758	1223.53	1		1.63988	0			0	37.5	0.0669344
s18	7	1.922	0.216	1.706	26	4	0.299401	12	18.5185	7.034	0	16	25	8.32466	6.95109	2.3018	13.36	0	686.552	4806.75		2.63272	37.0738	259.565			0	0			0	75	0
s19	7	2.2223	0.4623	1.76	21	10	0.848176	5	21.631	2.84091	0	15	66.6667	6.74976	5.30531	2.82735	11.79	0	7946.96	55639		7.6141	367.388	2572.19			0	0			0	33.3333	0
s20	7	2.2223	0.205	2.0173	10	4	0.546448	8	19.5122	3.9657	0	12	33.3333	5.39981	3.29388	3.64311	7.32	0	366.076	2563.01		4.92024	18.7614	131.354		1	0	0.495712			0	66.6667	0
s21	7	2.0121	0.1726	1.8395	7	4	0.966184	11	23.175	5.97989	0	15	26.6667	7.4549	2.05755	7.29022	4.14	0	315.595	2209.57		3.87549	13.6179	95.3432			0	0			0	73.3333	0
s22	7	2.0121	0.342	1.6701	20	13	0.915493	3	38.0117	1.7963	4	20	65	9.93986	7.0573	2.83394	14.2	0.28169	439.5	3077.09		47.161	11.5622	80.951			0	0			0	15	0
s23	7	2.2223	0.4623	1.76	21	10	0.848176	5	21.631	2.84091	3	18	55.5556	8.09972	5.30531	3.39282	11.79	0.254453	7946.96	55639		7.6141	367.388	2572.19			0	0			0	27.7778	0
s24	7	1.4865	0.3267	1.1598	25	3	0.218341	3	9.18274	2.58665	1	7	42.8571	4.70905	9.24319	0.324563	13.74	0.0727802	402.807	28201.7		3.55005	43.8657	3071.17			0	0			0	42.8571	0
s25	7	2.5226	0.5853	1.9373	17	9	0.827967	9	15.3767	4.64564	1	19	47.3684	7.53191	4.30905	4.40933	10.87	0.0919963	8871.71	62113.4		3.30993	576.957	4039.44	1	1	1.70853	0.516182			0	47.3684	0.0919963
s26	7	2.5226	0.6098	1.9128	30	14	0.937082	6	22.9583	3.13676	4	24	58.3333	9.51399	5.92246	4.05237	14.94	0.267738	2865.82	20064.4		7.31912	124.827	873.949	1		1.63988	0			0	25	0.0669344
s27	7	1.922	0.216	1.706	26	4	0.299401	12	18.5185	7.034	3	19	21.0526	9.88554	6.95109	2.73338	13.36	0.224551	686.552	4806.75		2.63272	37.0738	259.565			0	0			0	63.1579	0
s28	7	2.2223	0.4623	1.76	21	10	0.848176	5	21.631	2.84091	3	18	55.5556	8.09972	5.30531	3.39282	11.79	0.254453	7946.96	55639		7.6141	367.388	2572.19			0	0			0	27.7778	0
s29	7	2.2223	0.205	2.0173	10	4	0.546448	8	19.5122	3.9657	2	14	28.5714	6.29978	3.29388	4.2503	7.32	0.273224	366.076	2563.01		4.92024	18.7614	131.354		1	0	0.495712			0	57.1429	0
s30	7	2.0121	0.1726	1.8395	7	4	0.966184	11	23.175	5.97989	4	19	69.435	9.44287	2.05755	9.23428	4.14	0.966184	315.595	2209.57		3.87549	13.6179	95.3432			0	0			0	57.8947	0
s31	7	2.0121	0.342	1.6701	20	13	0.915493	12	38.0117	7.1852	4	29	44.8276	14.4128	7.0573	4.10922	14.2	0.28169	439.5	3077.09		5.29028	11.5622	80.951			0	0			0	41.3793	0
s32	7	2.2223	0.4623	1.76	21	10	0.848176	5	21.631	2.84091	2	17	58.8235	7.64973	5.30531	3.20433	11.79	0.169635	7946.96	55639		7.6141	367.388	2572.19			0	0			0	29.4118	0
s33	7	2.0121	0.1726	1.8395	7	4	0.966184	11	23.175	5.97989	4	19	21.0526	9.44287	2.05755	9.23428	4.14	0.966184	315.595	2209.57		3.87549	13.6179	95.3432			0	0			0	57.8947	0
s34	7	2.0121	0.342	1.6701	20	13	0.915493	3	38.0117	1.7963	2	18	72.2222	8.94588	7.0573	2.55055	14.2	0.140845	439.5	3077.09		21.1611	11.5622	80.951			0	0			0	16.6667	0
s35	7	2.0121	0.1726	1.8395	7	4	0.966184	11	23.175	5.97989	2	17	23.5294	8.44888	2.05755	8.26225	4.14	0.483092	315.595	2209.57		3.87549	13.6179	95.3432			0	0			11.1122	64.7059	0
s36	7	2.0121	0.342	1.6701	20	13	0.915493	12	38.0117	7.1852	2	27	48.1481	13.4188	7.0573	3.82582	14.2	0.140845	439.5	3077.09		5.29028	11.5622	80.951			0	0			7.40741	44.4444	0
	9.09941	2.11552	0.364389	1.75113	19.25	273	0.702192	med	21.2443	5.12819		med	47.0027	8.62453	5.45236	3.82584	11.2044	0.188368	2895.25	23090.7		6.11192	156.556	1403.21	8		0.372045	0.112433			0.799156	49.4719	0.017659
s1	17	2.2051	0.093	2.1121	10	1	0.152439	2	10.7527	0.946925	0	3	33.3333	1.36048	2.97492	1.00843	6.56	0	0	0		11.3554	0	0			0	0	1	387	0	66.6667	0								12.5	5	0.4		0.26		z1	0.88	z1
s2	17	2.3541	0.312	2.0421	18	1	0.0877963	5	3.20513	2.44846	0	6	16.6667	2.54874	4.83837	1.24009	11.39	0	0	0		1.30904	0	0			0	0			0	83.3333	0								10.3	11	1.06796		0.27		z3	0.64	z3
s3	17	2.3541	0.246	2.1081	17	5	0.574713	22	20.3252	10.4359	0	27	18.5185	11.4694	3.69568	7.30583	8.7	0	0	0		1.94762	0	0			0	0			0	81.4815	0								11.1	5	0.45045		0.23		z10	0.72	z10
s4	17	2.5031	0.389	2.1141	24	1	0.0814996	16	2.57069	7.56823	0	17	5.88235	6.79158	4.90192	3.46803	12.27	0	397.508	2783.07	21.51	0.339669	154.631	1082.61			0	0		387	0	94.1176	0								9.2	5	0.543478		0.29		z17	0.56	z17
s5	17	2.2051	0.3	1.9051	15	1	0.101626	15	3.33333	7.8736	0	16	6.25	7.25591	4.46238	3.58553	9.84	0	0	0		0.423356	0	0			0	0		387	0	93.75	0								9.3	13	1.39785		0.91		z24	0.23	z24
s6	17	2.2051	0.329	1.8761	13	5	0.523013	16	15.1976	8.52833	0	21	23.8095	9.52338	4.3354	4.84384	9.56	0	0	0		1.78201	0	0			0	0		387	0	76.1905	0								8.2	11	1.34146		0.13		z31	0.56	z31
s7	17	2.2051	0.405	1.8001	18	2	0.207254	18	4.93827	9.99944	0	20	10	9.06988	4.37622	4.57016	9.65	0	1177	8240.58		0.493855	238.343	1668.72			0	0			0	90	0								4.7	11	2.34043		0.26		z3	0.32	z3
s8	17	2.2051	0.476	1.7291	30	1	0.0647249	20	2.10084	11.5667	0	21	4.7619	9.52338	7.00648	2.99722	15.45	0	1109.59	7768.57	10.31	0.181628	528.166	3697.84			0	0			0	95.2381	0								6.7	6	0.895522		0.05		z10	0.28	z10
s9	17	2.2051	0.377	1.8281	25	0	0	9	0	4.92314	0	9	0	4.08145	5.75484	1.5639	12.69	0	0	0		19.853	0	0			0	0			0	100	0								10.1	12	1.18812		0.09		z17	0.34	z17
s10	17	2.071	0.27	1.801	17	1	0.0833333	6	3.7037	3.33148	0	7	14.2857	3.38001	5.7943	1.20808	12	0	513.147	3592.7	12.3	1.11173	138.55	970.028			0	0			0	85.7143	0								9.1	18	1.97802		0.06		z24	0.67	z24
s11	17	2.6521	0.407	2.2451	24	3	0.23622	4	7.37101	1.78166	0	7	42.8571	2.63942	4.78866	1.46179	12.7	0	679.194	4755.24	4.98	4.13716	92.144	645.128			0	0			0	57.1429	0								10.1	6	0.594059		0.91		z31	0.78	z31
s12	17	2.549	0.29	2.259	23	2	0.210526	13	6.89655	5.75476	1	15	13.3333	5.88466	3.72695	4.02474	9.5	0.105263	408.252	2858.3	14.38	1.19841	59.1965	414.453	2		6.89655	0			0	86.6667	0.210526								8.4	15	1.78571		0.54		z3	0.83	z3
s13	17	2.6521	0.405	2.2471	30	2	0.145138	7	4.93827	3.11513	1	9	22.2222	3.39354	5.19588	1.73214	13.78	0.0725689	366.804	2568.11	10.36	1.58526	74.2778	520.041			0	0			0	77.7778	0								5.7	13	2.2807		0.08		z10	0.36	z10
s14	17	2.5031	0.232	2.2711	15	7	1.61663	9	30.1724	3.96284	0	16	43.75	6.39207	1.72985	9.24933	4.33	0	593.421	4154.72	19.7	7.61384	19.6677	137.699			0	0			0	56.25	0								9.1	15	1.64835		0.07		z17	0.56	z17
s15	17	2.6521	0.429	2.2231	28	4	0.349345	9	9.32401	4.0484	1	13	30.7692	4.90178	4.31733	3.01112	11.45	0.0873362	511.727	3582.75	14.61	2.30313	54.8827	384.25			0	0			0	69.2308	0								9.1	7	0.769231		0.03		z3	0.82	z3
s16	17	2.8011	0.637	2.1641	12	3	0.361882	12	4.70958	5.54503	2	15	20	5.35504	2.95955	5.06834	8.29	0.241255	1623.47	11366.4	14.367	0.849333	344.716	2413.46			0	0			0	80	0								6.9	11	1.5942		0.91		z10	0.72	z10
s17	17	3.0991	1.1	1.9991	56	4	0.153905	2	3.63636	1.00045	1	6	100	1.93605	8.38631	0.715452	25.99	0.0384763	3867.16	27075.1	15.27	3.63473	1063.47	7445.66	2		1.81818	0			0	33.5	0.0769527								7.6	16	2.10526		0.5		z17	0.12	z17
s18	17	2.9501	0.746	2.2041	34	4	0.219419	7	5.36193	3.1759	0	50	100	16.9486	6.17945	8.09133	18.23	0	2933.2	20536.2	14.85	1.68832	547.041	3830		2	0	0.9074			0	14	0								12	14	1.16667		0.9		z24	0.96	z24
s19	17	2.8011	0.766	2.0351	20	4	0.614439	6	5.22193	2.94826	2	10	40	3.57003	2.32409	4.30276	6.51	0.30722	1037.18	7261.64	13.38	1.77119	198.621	1390.6			0	0			0	60	0								7.1	8	1.12676		0.05		z31	0.89	z31
s20	17	2.2051	0.093	2.1121	10	6	0.914634	18	64.5161	8.52232	2	24	25	10.8839	2.97492	8.06744	6.56	0.304878	0	0	14.65	7.57025	0	0			0	0	1	387	0	75	0								7.9	10	1.26582		0.09		z3	0.72	z3
s21	17	2.3541	0.312	2.0421	18	0	0	19	0	9.30415	1	19	16	8.07103	4.83837	3.92694	11.39	0.0877963	0	0	14.69	0	0	0			0	0			0	100	0								10.9	15	1.37615		0.51		z10	0.45	z10
s22	17	2.3541	0.246	2.1081	17	5	0.574713	21	20.3252	9.96158	1	26	19.2308	11.0446	3.69568	7.03524	8.7	0.114943	0	0	14.62	2.04036	0	0			0	0			0	80.7692	0								4.8	15	3.125		0.03		z17	0.66	z17
s23	17	2.5031	0.389	2.1141	24	1	0.0814996	19	2.57069	8.98728	0	20	5	7.99009	4.90192	4.08003	12.27	0	397.508	2783.07	4.96	0.286037	154.631	1082.61			0	0		387	0	95	0								6.1	16	2.62295		0.07		z24	0.69	z24
s24	17	2.2051	0.3	1.9051	15	5	0.50813	17	16.6667	8.92342	1	22	22.7273	9.97687	4.46238	4.9301	9.84	0.101626	0	0	14.65	1.86775	0	0			0	0		387	0	77.2727	0								12	10	0.833333		0.06		z31	0.58	z31
s25	17	2.2051	0.329	1.8761	13	0	0	15	0	7.99531	0	15	0	6.80241	4.3354	3.45988	9.56	0	0	0	14.59	0	0	0			0	0		387	0	100	0								4.8	13	2.70833		0.04		z3	0.76	z3
s26	17	2.2051	0.405	1.8001	18	2	0.207254	19	4.93827	10.555	0	21	9.52381	9.52338	4.37622	4.79866	9.65	0	1177	8240.58	14.6	0.467862	238.343	1668.72			0	0			0	90.4762	0								6.5	10	1.53846		0.08		z10	0.21	z10
s27	17	2.2051	0.476	1.7291	30	2	0.12945	15	4.20168	8.67503	2	17	11.7647	7.7094	7.00648	2.42632	15.45	0.12945	1109.59	7768.57	10.31	0.484342	264.083	1848.92			0	0			0	88.2353	0								10.1	9	0.891089		0.12		z17	0.23	z17
s28	17	2.2051	0.377	1.8281	25	3	0.236407	14	7.95756	7.65822	0	17	17.6471	7.7094	5.75484	2.95403	12.69	0	0	0	14.8	1.03909	0	0			0	0			0	82.3529	0								9.1	12	1.31868		0.11		z24	0.28	z24
s29	17	2.071	0.27	1.801	17	1	0.0833333	16	3.7037	8.88395	1	17	5.88235	8.20859	5.7943	2.93392	12	0.0833333	513.147	3592.7	12.3	0.416898	138.55	970.028			0	0			0	94.1176	0								9.4	11	1.17021		0.4		z31	0.19	z31
s30	17	2.6521	0.407	2.2451	24	5	0.393701	12	12.285	5.34497	1	17	29.4118	6.41001	4.78866	3.55006	12.7	0.0787402	679.194	4755.24	4.95	2.29842	55.2864	387.077			0	0			0	70.5882	0								7.4	11	1.48649		0.6		z3	0.25	z3
s31	17	2.549	0.29	2.259	23	2	0.210526	13	6.89655	5.75476	1	15	13.3333	5.88466	3.72695	4.02474	9.5	0.105263	408.252	2858.3	14.38	1.19841	59.1965	414.453	2		6.89655	0			0	86.6667	0.210526								8.8	16	1.81818		0.08		z10	0.24	z10
s32	17	2.6521	0.405	2.2471	30	2	0.145138	16	4.93827	7.12029	1	18	11.1111	6.78707	5.19588	3.46428	13.78	0.0725689	366.804	2568.11	10.36	0.693549	74.2778	520.041			0	0			0.2	88.8889	0								9.2	13	1.41304		0.04		z17	0.52	z17
s33	17	2.5031	0.232	2.2711	15	3	0.692841	14	12.931	6.16441	0	17	17.6471	6.79158	1.72985	9.82741	4.33	0	593.421	4154.72	19.7	2.09769	45.8912	321.298			0	0			0	82.3529	0								11.1	12	1.08108		0.05		z24	0.25	z24
s34	17	2.6521	0.429	2.2231	28	4	0.349345	9	9.32401	4.0484	0	13	30.7692	4.90178	4.31733	3.01112	11.45	0	511.727	3582.75	14.61	2.30313	54.8827	384.25			0	0			0	69.2308	0								11.6	11	0.948276		0.14		z31	0.12	z31
s35	17	2.8011	0.637	2.1641	12	3	0.361882	12	4.70958	5.54503	0	15	20	5.35504	2.95955	5.06834	8.29	0	1623.47	11366.4	14.367	0.849333	344.716	2413.46			0	0			0	80	0								11.4	13	1.14035		0.05		z3	0.18	z3
s36	17	3.0991	1.1	1.9991	56	4	0.153905	2	3.63636	1.00045	0	6	66.6667	1.93605	8.38631	0.715452	25.99	0	3867.16	27075.1	15.27	3.63473	1063.47	7445.66	2		1.81818	0			0	33.3333	0.0769527								5.5	12	2.18182		0.29		z10	0.25	z10
s37	17	2.9501	0.746	2.2041	34	3	0.164564	7	4.02145	3.1759	0	50	6	16.9486	6.17945	8.09133	18.23	0	2933.2	20536.2	14.85	1.26624	729.389	5106.66		2	0	0.9074			0	14	0								7.6	8	1.05263		0.07		z17	0.22	z17
S38	17	2.8011	0.766	2.0351	20	8	1.22888	6	10.4439	2.94826	0	14	57.1429	4.99804	2.32409	6.02387	6.51	0	1037.18	7261.64	13.38	3.54238	99.3105	695.302			0	0			0	42.8571	0								12.8	23	1.79688		0.4		z24	0.23	z24
		2.48277	0.432053	2.05072	22.5789	110	0.321582	med	8.89015	6.04009		med	24.5078	6.94626	4.61835	4.15361	11.5205	0.0508083	800.929	5607.54		2.51671	179.888	1259.45	8		0.45867	0.0477579			0.00526316	75.0579	0.0151305								8.79474	442	1.43271		0.257105
s1	18	1.4865	0.3267	1.1598	25	3	0.218341	3	9.18274	2.58665	0	6	50	4.03633	9.24319	0.324563	13.74	0	402.807	28201.7		3.55005	43.8657	3071.17			0	0			0	50	0								3.8	3	0.789474		0.76		z1	0.82	z1
s2	18	2.5226	0.5853	1.9373	17	9	0.827967	9	15.3767	4.64564	1	19	47.3684	7.53191	4.30905	4.40933	10.87	0.0919963	8871.71	62113.4		3.30993	576.957	4039.44	1	1	1.70853	0.516182			0	47.3684	0.0919963								4.2	5	1.19048		0.36		z3	0.44	z3
s3	18	2.5226	0.6098	1.9128	30	7	0.468541	6	11.4792	3.13676	1	14	50	5.54983	5.92246	2.36388	14.94	0.0669344	2865.82	20064.4		3.65956	249.654	1747.9	1		1.63988	0			0	42.8571	0.0669344								6.3	3	0.47619		0.91		z10	0.72	z10
s4	18	1.922	0.216	1.706	26	4	0.299401	12	18.5185	7.034	3	19	100	9.88554	6.95109	2.73338	13.36	0.224551	686.552	4806.75		2.63272	37.0738	259.565			0	0			0	63.1579	0								3.2	4	1.25		0.23		z17	0.56	z17
s5	18	2.2223	0.4623	1.76	21	10	0.848176	5	21.631	2.84091	2	17	58.8235	7.64973	5.30531	3.20433	11.79	0.169635	7946.96	55639		0	367.388	2572.19			0	0			11.7647	29.4118	0								4.7	2	0.425532		0.26		z24	0.23	z24
s6	18	2.2223	0.205	2.0173	10	4	0.546448	8	19.5122	3.9657	2	14	28.5714	6.29978	3.29388	4.2503	7.32	0.273224	366.076	2563.01		4.92024	18.7614	131.354		1	0	0.495712			0	57.1429	0								6.7	3	0.447761		0.05		z31	0.56	z31
s7	18	1.4865	0.3267	1.1598	25	3	0.218341	3	9.18274	2.58665	2	8	37.5	5.38177	9.24319	0.324563	13.74	0.14556	402.807	28201.7		3.55005	43.8657	3071.17			0	0			0	37.5	0								10.1	6	0.594059		0.09		z3	0.32	z3
s8	18	2.5226	0.5853	1.9373	17	9	0.827967	9	15.3767	4.64564	1	19	47.3684	7.53191	4.30905	4.40933	10.87	0.0919963	8871.71	62113.4		3.30993	576.957	4039.44	1	1	1.70853	0.516182			0	47.3684	0.0919963								9.1	4	0.43956		0.06		z10	0.28	z10
s9	18	2.5226	0.6098	1.9128	30	10	0.669344	6	16.3988	3.13676	1	17	58.8235	6.73908	5.92246	2.87043	14.94	0.0669344	2865.82	20064.4		5.22794	174.758	1223.53	1		1.63988	0			0	35.2941	0.0669344								10.1	2	0.19802		0.91		z17	0.34	z17
s10	18	1.922	0.216	1.706	26	4	0.299401	12	18.5185	7.034	3	19	21.0526	9.88554	6.95109	2.73338	13.36	0.224551	686.552	4806.75		2.63272	37.0738	259.565			0	0			0	63.1579	0								8.4	5	0.595238		0.54		z24	0.67	z24
s11	18	2.2223	0.4623	1.76	21	10	0.848176	5	21.631	2.84091	3	18	55.5556	8.09972	5.30531	3.39282	11.79	0.254453	7946.96	55639		0	367.388	2572.19			0	0			0	27.7778	0								5.8	7	1.2069		0.08		z31	0.78	z31
s12	18	2.2223	0.205	2.0173	10	4	0.546448	8	19.5122	3.9657	2	14	28.5714	6.29978	3.29388	4.2503	7.32	0.273224	366.076	2563.01		0	18.7614	131.354		1	0	0.495712			0	57.1429	0								9.1	7	0.769231		0.07		z3	0.83	z3
s13	18	2.0121	0.1726	1.8395	7	4	0.966184	11	23.175	5.97989	1	16	25	7.95189	2.05755	7.77623	4.14	0.241546	315.595	2209.57		3.87549	13.6179	95.3432			0	0			0	68.75	0								9.1	7	0.769231		0.03		z10	0.36	z10
s14	18	2.0121	0.342	1.6701	20	10	0.704225	13	29.2398	7.78397	1	24	41.6667	11.9278	7.0573	3.40073	14.2	0.0704225	439.5	3077.09		3.75641	15.0309	105.236			0	0			0	54.1667	0								6.9	3	0.434783		0.11		z17	0.56	z17
s15	18	1.4865	0.3267	1.1598	25	7	0.509461	15	21.4264	12.9333	0	22	31.8182	14.7999	9.24319	0.757314	13.74	0	402.807	28201.7		1.65669	18.7996	1316.21			0	0			0	68.1818	0								7.6	4	0.526316		0.5		z3	0.82	z3
s16	18	2.5226	0.5853	1.9373	17	9	0.827967	19	15.3767	9.80746	1	29	31.0345	11.4961	4.30905	6.73003	10.87	0.0919963	8871.71	62113.4		1.56786	576.957	4039.44	1	1	1.70853	0.516182			0	65.5172	0.0919963								12	4	0.333333		0.1		z10	0.72	z10
s17	18	2.5226	0.6098	1.9128	30	13	0.870147	6	21.3185	3.13676	1	20	65	7.92833	5.92246	3.37697	14.94	0.0669344	2865.82	20064.4		0.3188	134.429	941.176	1		1.63988	0			0	30	0.0669344								7.1	3	0.422535		0.35		z17	0.12	z17
s18	18	1.922	0.216	1.706	26	4	0.299401	12	18.5185	7.034	2	18	100	9.36524	6.95109	2.58952	13.36	0.149701	686.552	4806.75		2.63272	37.0738	259.565			0	0			0	66.6667	0								8.9	5	0.561798		0.19		z24	0.96	z24
s19	18	2.2223	0.4623	1.76	21	10	0.848176	16	21.631	9.09091	1	27	37.037	12.1496	5.30531	5.08924	11.79	0.0848176	7946.96	55639		2.37941	367.388	2572.19			0	0			0	59.2593	0								8.6	7	0.813953		0.51		z31	0.89	z31
s20	18	2.2223	0.205	2.0173	10	4	0.546448	15	19.5122	7.43568	0	19	90.568	8.5497	3.29388	5.76827	7.32	0	366.076	2563.01		2.62413	18.7614	131.354		1	0	0.495712			0	78.9474	0								4.8	2	0.416667		0.03		z3	0.72	z3
s21	18	2.0121	0.1726	1.8395	7	5	1.20773	11	28.9687	5.97989	1	17	29.4118	8.44888	2.05755	8.26225	4.14	0.241546	315.595	2209.57		4.84436	10.8943	76.2745			0	0			0	64.7059	0								6.1	3	0.491803		0.27		z10	0.45	z10
s22	18	2.0121	0.342	1.6701	20	13	0.915493	16	38.0117	9.58026	1	30	43.3333	14.9098	7.0573	4.25092	14.2	0.0704225	439.5	3077.09		3.96771	11.5622	80.951			0	0			0	53.3333	0								12	5	0.416667		0.06		z17	0.66	z17
s23	18	2.2223	0.4623	1.76	21	10	0.848176	18	21.631	10.2273	0	28	35.7143	12.5996	5.30531	5.27773	11.79	0	7946.96	55639		2.11503	367.388	2572.19			0	0			0	64.2857	0								4.8	3	0.625		0.04		z24	0.69	z24
s24	18	1.4865	0.3267	1.1598	25	3	0.218341	16	9.18274	13.7955	0	19	15.7895	12.7817	9.24319	0.324563	13.74	0	402.807	28201.7		0.665634	43.8657	3071.17			0	0			0	84.2105	0								6.5	4	0.615385		0.08		z31	0.58	z31
s25	18	2.5226	0.5853	1.9373	17	9	0.827967	15	15.3767	7.74273	1	25	36	9.91041	4.30905	5.80175	10.87	0.0919963	8871.71	62113.4		1.98596	576.957	4039.44	1	1	1.70853	0.516182			0	60	0.0919963								10.1	4	0.39604		0.12		z3	0.76	z3
s26	18	2.5226	0.6098	1.9128	30	10	0.669344	12	16.3988	6.27353	1	23	43.4783	9.11758	5.92246	3.88352	14.94	0.0669344	2865.82	20064.4		2.61397	174.758	1223.53	1		1.63988	0			0	52.1739	0.0669344								9.1	6	0.659341		0.11		z10	1.21	z10
s27	18	1.922	0.216	1.706	26	4	0.299401	12	18.5185	7.034	0	16	25	8.32466	6.95109	2.3018	13.36	0	686.552	4806.75		2.63272	37.0738	259.565			0	0			0	75	0								9.4	7	0.744681		0.4		z17	1.23	z17
s28	18	2.2223	0.4623	1.76	21	7	0.593723	7	15.1417	3.97727	0	14	50	6.29978	5.30531	2.63886	11.79	0	7946.96	55639		3.80705	524.84	3674.56			0	0			0	50	0								7.4	5	0.675676		0.6		z24	1.28	z24
s29	18	2.2223	0.205	2.0173	10	4	0.546448	8	19.5122	3.9657	0	12	33.3333	5.39981	3.29388	3.64311	7.32	0	366.076	2563.01		4.92024	18.7614	131.354		1	0	0.495712			0	66.6667	0								8.8	16	1.81818		0.08		z31	0.19	z31
s30	18	2.0121	0.1726	1.8395	7	4	0.966184	11	23.175	5.97989	1	16	25	7.95189	2.05755	7.77623	4.14	0.241546	315.595	2209.57		3.87549	13.6179	95.3432			0	0			0	68.75	0								9.2	13	1.41304		0.04		z3	0.25	z3
s31	18	2.0121	0.342	1.6701	20	13	0.915493	3	38.0117	1.7963	1	17	76.4706	8.44888	7.0573	2.40885	14.2	0.0704225	439.5	3077.09		0	11.5622	80.951			0	0			0	17.6471	0								11.1	12	1.08108		0.05		z10	0.24	z10
s32	18	2.2223	0.4623	1.76	21	10	0.848176	5	21.631	2.84091	0	15	66.6667	6.74976	5.30531	2.82735	11.79	0	7946.96	55639		7.6141	367.388	2572.19			0	0			0	33.3333	0								11.6	11	0.948276		0.14		z17	0.52	z17
s33	18	2.0121	0.1726	1.8395	7	4	0.966184	11	23.175	5.97989	1	16	25	7.95189	2.05755	7.77623	4.14	0.241546	315.595	2209.57		3.87549	13.6179	95.3432			0	0			0	68.75	0								11.4	13	1.14035		0.35		z24	0.25	z24
s34	18	2.0121	0.342	1.6701	20	4	0.28169	3	11.6959	1.7963	1	8	50	3.97595	7.0573	1.13358	14.2	0.0704225	439.5	3077.09		6.51111	37.5773	263.091			0	0			8.643	37.5	0								4.9	12	2.44898		0.29		z10	0.25	z10
s35	18	2.0121	0.1726	1.8395	7	8	1.93237	11	46.3499	5.97989	1	20	40	9.93986	2.05755	9.72029	4.14	0.241546	315.595	2209.57		0	6.80896	47.6716			0	0			5	55	0								7.6	7	0.921053		0.47		z17	0.22	z17
s36	18	2.0121	0.342	1.6701	20	13	0.915493	3	38.0117	1.7963	1	17	76.4706	8.44888	7.0573	2.40885	14.2	0.0704225	439.5	3077.09		0	11.5622	80.951			0	0			5.88235	17.6471	0								8.4	12	1.42857		0.4		z24	0.23	z24
		2.11552	0.364389	1.75113	19.25	259	0.69841	med	20.8697	5.73241		med	46.5952	8.61996	5.45236	3.92197	11.2044	0.11098	2895.25	23090.7		2.80649	164.522	1415.11	16		0.372045	0.112433			0.869168	53.2964	0.017659								7.91389	219	0.791255		0.267778
S1	19	2.3541	0.3385	2.0156	21	5	0.662866	8	14.771	3.96904	2	13	38.4615	5.52228	3.2042	4.05718	7.543	0.265146	561.698	3932.61		3.72157	38.027	266.238			0	0			15.3846	61.5385	0								6.543	11	1.68119		0.72		z1	0.21	z1
s2	19	2.9501	0.888	2.0621	35	9	0.555864	4	10.1351	1.93977	1	13	69.2308	4.40663	5.48829	2.36868	16.191	0.0617627	3312.79	23193.8		0.1524	326.862	2288.45			0	0			7.69231	30.7692	0								14.191	16	1.12748		0.27		z12	0.18	z12
s3	19	2.439	1.085	1.354	40	10	0.554754	3	9.21659	2.21566	0	13	76.9231	5.33005	7.39073	1.75896	18.026	0	3080.9	21570.3		0.1524	334.278	2340.38	3	1	2.76498	0.738552			0	23.0769	0.166426								16.026	20	1.24797		0.23		z1	0.82	z1
s4	19	1.4472	0.102	1.3452	11	1	0.209688	5	9.80392	3.71692	0	6	16.6667	4.14594	3.29533	1.82076	4.769	0	391.717	2742.53		2.63765	39.9551	279.738			0	0			0	83.3333	0								4.769	7	1.46781		0.29		z3	0.44	z3
s5	19	1.395	0.259	1.136	15	3	0.428878	4	11.583	3.52113	0	7	0	5.01792	5.01434	1.396	6.995	0	1225.01	8576.67		3.28958	105.759	740.453			0	0			0	57.1429	0								6.995	6	0.857756		0.91		z10	0.72	z10
s6	19	3.052	0.70723	2.34477	15	8	0.642364	17	11.3117	7.25018	1	25	0	8.19135	4.0806	6.12655	12.454	0.0802955	2956.98	20702.7		1.5602	261.408	1830.19			0	0			100	68	0								12.454	11	0.88325		0.13		z17	0.56	z17
s7	19	1.335	0.078	1.257	9	0	0	2	0	1.59109	1	2	0	1.49813	3.63221	0.550629	4.849	0.206228	254.77	1783.72		0	0	0			0	0			100	100	0								4.849	6	1.23737		0.26		z24	0.23	z24
s8	19	1.65	0.139	1.511	11	1	0.153539	2	7.19424	1.32363	0	3	33.3333	1.81818	3.94727	0.760018	6.513	0	381.919	2673.93		0.1524	53.0867	371.676			0	0			0	66.6667	0								6.513	7	1.07477		0.05		z31	0.56	z31
s9	19	3.0991	0.563	2.5361	15	8	0.776172	10	14.2096	3.94306	1	18	44.4444	5.80814	3.3258	5.41222	10.307	0.0970214	1593.49	11156.5		3.60369	112.142	785.139	2	2	3.5524	0.788612			5.55556	55.5556	0.194043								10.307	13	1.26128		0.09		z3	0.32	z3
s10	19	3.0991	0.661	2.4381	16	10	1.06462	9	15.1286	3.6914	0	19	52.6316	6.13081	3.03088	6.26881	9.393	0	2043.88	14309.8		0.1524	135.101	945.88	2	2	3.02572	0.820311			0	47.3684	0.212925								9.393	10	1.06462		0.06		z10	0.28	z10
s11	19	2.9501	0.483	2.4671	19	5	0.489812	8	10.352	3.24267	0	13	38.4615	4.40663	3.46022	3.75698	10.208	0	942.525	6598.89		3.19242	91.0479	637.453	2	2	4.14079	0.810668			0	61.5385	0.195925								10.208	2	0.195925		0.91		z17	0.34	z17
s12	19	2.9501	0.389	2.5611	16	8	0.926248	6	20.5656	2.34274	0	14	57.1429	4.7456	2.9277	4.78192	8.637	0	720.424	5043.9		0	35.0306	245.26	6	2	15.4242	0.780914			0	42.8571	0.694686								8.637	16	1.8525		0.54		z24	0.67	z24
s13	19	2.6521	0.321	2.3311	16	5	0.610352	8	15.5763	3.43186	0	13	38.4615	4.90178	3.08887	4.20865	8.192	0	559.767	3919.09		4.53875	35.937	251.606	2		6.23053	0			0	61.5385	0.244141								8.192	7	0.854492		0.08		z31	0.78	z31
s14	19	2.6521	0.635	2.0171	16	8	0.870227	5	12.5984	2.47881	1	13	55	4.90178	3.46631	3.75039	9.193	0.108778	1289.22	9026.24		0.1524	102.332	716.457			0	0			71.7567	38.4615	0								9.193	10	1.08778		0.07		z3	0.83	z3
s15	19	2.6521	0.606	2.0461	16	5	0.548426	6	8.25083	2.93241	1	11	45.4545	4.14766	3.43765	3.19986	9.117	0.109685	1210.22	8473.14		2.81367	146.679	1026.94			0	0			9.09091	54.5455	0								9.117	8	0.877482		0.03		z10	0.36	z10
s16	19	2.5031	0.662	1.8411	18	7	0.641554	1	10.574	0.543154	1	8	87.5	3.19604	4.35899	1.83529	10.911	0.0916506	1123.58	7866.49		0	106.258	743.946			0	0			12.5	12.5	0								10.6	11	1.03774		0.91		z17	0.56	z17
s17	19	2.5031	0.403	2.1001	12	4	0.522671	7	9.92556	3.33317	1	11	0	4.39455	3.05741	3.59782	7.653	0.130668	654.865	4584.9		0.1524	65.9776	461.929			0	0			9.09091	63.6364	0								7.653	9	1.17601		0.5		z3	0.82	z3
s18	19	2.8011	0.652	2.1491	16	5	0.416043	3	7.66871	1.39593	0	8	62.5	2.85602	4.29046	1.8646	12.018	0	1411.24	9880.49		5.49361	184.025	1288.42			0	0			0	37.5	0								12.018	14	1.16492		0.9		z10	0.72	z10
s19	19	2.3541	0.3385	2.0156	21	5	0.662866	8	14.771	3.96904	0	13	38.4615	5.52228	3.2042	4.05718	7.543	0	561.698	3932.61		3.72157	38.027	266.238			0	0			0	61.5385	0								7.543	8	1.06059		0.05		z17	0.12	z17
s20	19	2.9501	0.888	2.0621	35	11	0.67939	4	12.3874	1.93977	0	15	73.3333	5.08457	5.48829	2.73309	16.191	0	3312.79	23193.8		6.38601	267.432	1872.37			0	0			0	26.6667	0								16.191	10	0.617627		0.09		z24	0.96	z24
s21	19	2.439	1.085	1.354	40	11	0.61023	3	10.1382	2.21566	0	14	78.5714	5.74006	7.39073	1.89426	18.026	0	3080.9	21570.3		4.57573	303.889	2127.62	3	1	2.76498	0.738552			0	21.4286	0.166426								18.026	22	1.22046		0.51		z31	0.89	z31
s22	19	1.4472	0.102	1.3452	11	1	0.209688	5	9.80392	3.71692	0	6	16.6667	4.14594	3.29533	1.82076	4.769	0	391.717	2742.53		2.63765	39.9551	279.738			0	0			0	83.3333	0								4.769	8	1.6775		0.03		z3	0.72	z3
s23	19	1.395	0.259	1.136	15	3	0.428878	4	11.583	3.52113	0	7	42.8571	5.01792	5.01434	1.396	6.995	0	1225.01	8576.67		3.28958	105.759	740.453			0	0			0	57.1429	0								6.995	5	0.714796		0.07		z10	0.45	z10
s24	19	3.052	0.70723	2.34477	15	8	0.642364	6	11.3117	2.55889	0	14	57.1429	4.58716	4.0806	3.43087	12.454	0	2956.98	20702.7		4.42057	261.408	1830.19			0	0			0	42.8571	0								12.454	10	0.802955		0.06		z17	0.66	z17
s25	19	1.335	0.078	1.257	9	0	0	2	0	1.59109	0	2	0	1.49813	3.63221	0.550629	4.849	0	254.77	1783.72		0	0	0			0	0			0	100	0								4.849	11	2.26851		0.04		z24	0.69	z24
s26	19	1.65	0.139	1.511	11	1	0.153539	2	7.19424	1.32363	0	3	33.3333	1.81818	3.94727	0.760018	6.513	0	381.919	2673.93		0.1524	53.0867	371.676			0	0			0	66.6667	0								6.513	5	0.767695		0.08		z31	0.58	z31
s27	19	3.0991	0.563	2.5361	15	8	0.776172	5	14.2096	1.97153	0	13	61.5385	4.19477	3.3258	3.90883	10.307	0	1593.49	11156.5		0	112.142	785.139	2	2	3.5524	0.788612			0	38.4615	0.194043								10.307	9	0.873193		0.12		z3	0.76	z3
s28	19	3.0991	0.661	2.4381	16	10	1.06462	5	15.1286	2.05078	0	15	66.6667	4.84011	3.03088	4.94906	9.393	0	2043.88	14309.8		7.377	135.101	945.88	2	2	3.02572	0.820311			0	33.3333	0.212925								9.393	12	1.27755		0.11		z10	1.21	z10
s29	19	2.9501	0.483	2.4671	19	5	0.489812	8	10.352	3.24267	0	13	38.4615	4.40663	3.46022	3.75698	10.208	0	942.525	6598.89		3.19242	91.0479	637.453	2	2	4.14079	0.810668			0	61.5385	0.195925								10.208	10	0.979624		0.4		z17	1.23	z17
s30	19	2.9501	0.389	2.5611	16	7	0.810467	5	17.9949	1.95229	0	12	58.3333	4.06766	2.9277	4.09878	8.637	0	720.424	5043.9		0	40.035	280.297	6	2	15.4242	0.780914			0	41.6667	0.694686								8.637	15	1.73671		0.6		z24	1.28	z24
s31	19	2.6521	0.321	2.3311	16	5	0.610352	8	15.5763	3.43186	0	13	38.4615	4.90178	3.08887	4.20865	8.192	0	559.767	3919.09		0.1524	35.937	251.606	2		6.23053	0			0	61.5385	0.244141								8.192	19	2.31934		0.08		z31	0.19	z31
s32	19	2.6521	0.635	2.0171	16	7	0.761449	5	11.0236	2.47881	0	12	58.3333	4.52472	3.46631	3.46189	9.193	0	1289.22	9026.24		4.44715	116.951	818.808			0	0			0	41.6667	0								9.193	16	1.74045		0.04		z3	0.25	z3
s33	19	2.6521	0.606	2.0461	16	5	0.548426	6	8.25083	2.93241	0	11	45.4545	4.14766	3.43765	3.19986	9.117	0	1210.22	8473.14		2.81367	146.679	1026.94			0	0			0	54.5455	0								9.117	12	1.31622		0.05		z10	0.24	z10
s34	19	2.5031	0.662	1.8411	18	7	0.641554	1	10.574	0.543154	0	8	87.5	3.19604	4.35899	1.83529	10.911	0	1123.58	7866.49		0	106.258	743.946			0	0			0	11.2	0								10.911	14	1.28311		0.14		z17	0.52	z17
s35	19	2.5031	0.403	2.1001	12	3	0.392003	7	7.44417	3.33317	0	10	30	3.99505	3.05741	3.27074	7.653	0	654.865	4584.9		2.23336	87.9702	615.905			0	0			0	70	0								7.653	13	1.69868		0.05		z24	0.25	z24
s36	19	2.8011	0.652	2.1491	16	5	0.416043	3	7.66871	1.39593	0	8	62.5	2.85602	4.29046	1.8646	12.018	0	1411.24	9880.49		0.1524	184.025	1288.42			0	0			0	37.5	0								12.018	12	0.998502		0.29		z10	0.25	z10
s37	19	2.5031	0.403	2.1001	12	4	0.522671	7	9.92556	3.33317	0	11	36.3636	4.39455	3.05741	3.59782	7.653	0	654.865	4584.9		2.97781	65.9776	461.929			0	0			0	63.6364	0								7.653	8	1.04534		0.07		z17	0.22	z17
s38	19	2.8011	0.652	2.1491	16	5	0.416043	3	7.66871	1.39593	0	8	62.5	2.85602	4.29046	1.8646	12.018	0	1411.24	9880.49		0.1524	184.025	1288.42			0	0			0	37.5	0								12.018	4	0.332834		0.4		z24	0.23	z24
	19	2.47136	0.498429	1.97293	17.6111	213	0.55028	med	11.0481	2.93681		med	44.8077	4.5233	3.91652	3.19529	9.60939	0.0302957	1317.5	9224.21		2.11704	120.773	845.564	34		1.95214	0.218837			8.7124	52.0592	0.0948969								9.48153	407	1.18111		0.277566
																						2.1
s1	20	2.2051	0.093	2.1121	10	0	0	12	0	5.68155	2	12	0	5.44193	2.97492	4.03372	6.56	0.304878	0	0		0	0	0			0	0	1	387	0	100	0								13.5	4	0.296296		0		z1	0.87	z1
s2	20	2.3541	0.312	2.0421	18	0	0	18	0	8.81446	1	18	0	7.64623	4.83837	3.72026	11.39	0.0877963	0	0		0	0	0			0	0			0	100	0								11.3	10	0.884956		0		z12	0.18	z12
s3	20	2.3541	0.246	2.1081	17	5	0.574713	21	20.3252	9.96158	0	26	19.2308	11.0446	3.69568	7.03524	8.7	0	0	0		2.04036	0	0			0	0			0	80.7692	0								13.1	4	0.305344		0.01		z1	0.82	z1
s4	20	2.5031	0.389	2.1141	24	1	0.0814996	18	2.57069	8.51426	0	19	5.26316	7.59059	4.90192	3.87603	12.27	0	397.508	2783.07	21.51	0.301928	154.631	1082.61			0	0		387	0	94.7368	0								10.2	4	0.392157		0.01		z3	0.44	z3
s5	20	2.2051	0.3	1.9051	15	0	0	19	0	9.97323	0	19	0	8.61639	4.46238	4.25782	9.84	0	0	0		0	0	0			0	0		387	0	100	0								10.3	12	1.16505		0.01		z10	0.72	z10
s6	20	2.2051	0.329	1.8761	13	5	0.523013	21	15.1976	11.1934	1	26	19.2308	11.7908	4.3354	5.99713	9.56	0.104603	0	0		1.35772	0	0			0	0		387	0	80.7692	0								8.7	10	1.14943		0.01		z17	0.56	z17
s7	20	2.2051	0.405	1.8001	18	2	0.207254	19	4.93827	10.555	1	21	9.52381	9.52338	4.37622	4.79866	9.65	0.103627	1177	8240.58		0.467862	238.343	1668.72			0	0			0	90.4762	0								4.7	11	2.34043		0.01		z24	0.23	z24
s8	20	2.2051	0.476	1.7291	30	1	0.0647249	17	2.10084	9.8317	0	18	5.55556	8.1629	7.00648	2.56905	15.45	0	1109.59	7768.57	10.31	0.21368	528.166	3697.84			0	0			0	94.4444	0								6.7	6	0.895522		0		z31	0.56	z31
s9	20	2.2051	0.377	1.8281	25	0	0	15	0	8.20524	1	15	0	6.80241	5.75484	2.6065	12.69	0.0788022	0	0		36.3487	0	0			0	0			0	100	0								10.1	12	1.18812		0.1		z3	0.32	z3
s10	20	2.071	0.27	1.801	17	1	0.0833333	19	3.7037	10.5497	0	20	5	9.65717	5.7943	3.45167	12	0	513.147	3592.7	12.3	0.351072	138.55	970.028			0	0			0	95	0								9.1	18	1.97802		0		z10	0.28	z10
s11	20	2.6521	0.407	2.2451	24	5	0.393701	15	12.285	6.68122	0	20	25	7.54119	4.78866	4.17654	12.7	0	679.194	4755.24	4.98	1.83874	55.2864	387.077			0	0			0	75	0								10.1	6	0.594059		0.01		z17	0.34	z17
s12	20	2.549	0.29	2.259	23	2	0.210526	14	6.89655	6.19743	0	16	12.5	6.27697	3.72695	4.29305	9.5	0	408.252	2858.3	14.38	1.11281	59.1965	414.453	2		6.89655	0			0	87.5	0.210526								8.4	15	1.78571		0		z24	0.67	z24
s13	20	2.6521	0.405	2.2471	30	2	0.145138	16	4.93827	7.12029	0	18	11.1111	6.78707	5.19588	3.46428	13.78	0	366.804	2568.11	10.36	0.693549	74.2778	520.041			0	0			0	88.8889	0								5.7	13	2.2807		0.07		z31	0.78	z31
s14	20	2.5031	0.232	2.2711	15	7	1.61663	12	30.1724	5.28378	1	19	36.8421	7.59059	1.72985	10.9836	4.33	0.230947	593.421	4154.72	19.7	5.71038	19.6677	137.699			0	0			0	63.1579	0								9.1	15	1.64835		0		z3	0.83	z3
s15	20	2.6521	0.429	2.2231	28	4	0.349345	13	9.32401	5.84769	1	17	23.5294	6.41001	4.31733	3.93762	11.45	0.0873362	511.727	3582.75	14.61	1.59448	54.8827	384.25			0	0			0	76.4706	0								9.1	7	0.769231		0.03		z10	0.36	z10
s16	20	2.8011	0.637	2.1641	12	3	0.361882	16	4.70958	7.39337	1	19	15.7895	6.78305	2.95955	6.41989	8.29	0.120627	1623.47	11366.4	14.367	0.637	344.716	2413.46			0	0			0	84.2105	0								6.9	11	1.5942		0.01		z17	0.56	z17
s17	20	3.0991	1.1	1.9991	56	20	0.769527	21	18.1818	10.5047	1	41	48.7805	13.2296	8.38631	4.88892	25.99	0.0384763	3867.16	27075.1	15.27	1.73082	212.694	1489.13	2		1.81818	0			0	51.2195	0.0769527								7.6	16	2.10526		0.01		z3	0.82	z3
s18	20	2.9501	0.746	2.2041	34	12	0.658256	18	16.0858	8.1666	0	50	24	16.9486	6.17945	8.09133	18.23	0	2933.2	20536.2	14.85	1.96971	182.347	1276.67		2	0	0.9074			0	36	0								12	14	1.16667		0.01		z10	0.72	z10
s19	20	2.8011	0.766	2.0351	20	8	1.22888	20	10.4439	9.82753	0	28	28.5714	9.99607	2.32409	12.0477	6.51	0	1037.18	7261.64	13.38	1.06272	99.3105	695.302			0	0			0	71.4286	0								7.1	8	1.12676		0.07		z17	0.12	z17
s20	20	2.2051	0.093	2.1121	10	4	0.609756	21	43.0108	9.94271	1	25	16	11.3374	2.97492	8.40358	6.56	0.152439	0	0	14.65	4.32586	0	0			0	0	1	387	4	84	0								7.9	10	1.26582		0.07		z24	0.96	z24
s21	20	2.3541	0.312	2.0421	18	0	0	19	0	9.30415	0	19	91.2185	8.07103	4.83837	3.92694	11.39	0	0	0	14.69	0	0	0			0	0			0	100	0								10.9	15	1.37615		0.01		z31	0.89	z31
s22	20	2.3541	0.246	2.1081	17	5	0.574713	17	20.3252	8.06413	1	22	22.7273	9.3454	3.69568	5.9529	8.7	0.114943	0	0	14.62	2.52044	0	0			0	0			4.54545	76.6174	0								4.8	15	3.125		0.03		z3	0.72	z3
s23	20	2.5031	0.389	2.1141	24	1	0.0814996	15	2.57069	7.09522	0	16	6.25	6.39207	4.90192	3.26403	12.27	0	397.508	2783.07	4.96	0.362314	154.631	1082.61			0	0		387	0	93.75	0								6.1	16	2.62295		0.03		z10	0.45	z10
s24	20	2.2051	0.3	1.9051	15	5	0.50813	19	16.6667	9.97323	1	24	20.8333	10.8839	4.46238	5.37829	9.84	0.101626	0	0	14.65	1.67114	0	0			0	0		387	4.16667	79.1667	0								12	10	0.833333		0.07		z17	0.66	z17
s25	20	2.2051	0.329	1.8761	13	0	0	15	0	7.99531	1	15	0	6.80241	4.3354	3.45988	9.56	0.104603	0	0	14.59	0	0	0			0	0		387	0.7428	100	0								4.8	13	2.70833		0.06		z24	0.69	z24
s26	20	2.2051	0.405	1.8001	18	2	0.207254	14	4.93827	7.77735	0	16	12.5	7.25591	4.37622	3.65612	9.65	0	1177	8240.58	14.6	0.634956	238.343	1668.72			0	0			0	87.5	0								6.5	10	1.53846		0		z31	0.58	z31
s27	20	2.2051	0.476	1.7291	30	2	0.12945	16	4.20168	9.25337	0	18	11.1111	8.1629	7.00648	2.56905	15.45	0	1109.59	7768.57	10.31	0.45407	264.083	1848.92			0	0			0	88.8889	0								10.1	9	0.891089		0		z3	0.76	z3
s28	20	2.2051	0.377	1.8281	25	3	0.236407	12	7.95756	6.56419	1	15	20	6.80241	5.75484	2.6065	12.69	0.0788022	0	0	14.8	1.21227	0	0			0	0			0	80	0								9.1	12	1.31868		0.07		z10	1.21	z10
s29	20	2.071	0.27	1.801	17	1	0.0833333	13	3.7037	7.21821	0	14	7.14286	6.76002	5.7943	2.41617	12	0	513.147	3592.7	12.3	0.513105	138.55	970.028			0	0			0	92.8571	0								9.4	11	1.17021		0.07		z17	1.23	z17
s30	20	2.6521	0.407	2.2451	24	5	0.393701	16	12.285	7.12663	0	21	23.8095	7.91825	4.78866	4.38536	12.7	0	679.194	4755.24	4.95	1.72382	55.2864	387.077			0	0			0	76.1905	0								7.4	11	1.48649		0.01		z24	1.28	z24
s31	20	2.549	0.29	2.259	23	2	0.210526	13	6.89655	5.75476	1	15	13.3333	5.88466	3.72695	4.02474	9.5	0.105263	408.252	2858.3	14.38	1.19841	59.1965	414.453	2		6.89655	0			0	86.6667	0.210526								8.8	16	1.81818		0.02		z31	0.19	z31
s32	20	2.6521	0.405	2.2471	30	2	0.145138	21	4.93827	9.34538	1	23	8.69565	8.67237	5.19588	4.42658	13.78	0.0725689	366.804	2568.11	10.36	0.528419	74.2778	520.041			0	0			0	91.3043	0								9.2	13	1.41304		0.04		z3	0.25	z3
s33	20	2.5031	0.232	2.2711	15	7	1.61663	24	30.1724	10.5676	0	31	22.5806	12.3846	1.72985	17.9206	4.33	0	593.421	4154.72	19.7	2.85519	19.6677	137.699			0	0			0	77.4194	0								11.1	12	1.08108		0.12		z10	0.24	z10
s34	20	2.6521	0.429	2.2231	28	4	0.349345	27	9.32401	12.1452	0	31	12.9032	11.6889	4.31733	7.18036	11.45	0	511.727	3582.75	14.61	0.767711	54.8827	384.25			0	0			0	87.0968	0								11.6	11	0.948276		0.01		z17	0.52	z17
s35	20	2.8011	0.637	2.1641	12	3	0.361882	22	4.70958	10.1659	0	25	12	8.92507	2.95955	8.44723	8.29	0	1623.47	11366.4	14.367	0.463272	344.716	2413.46			0	0			0	88	0								11.4	13	1.14035		0.07		z24	0.75	z24
s36	20	3.0991	1.1	1.9991	56	19	0.73105	26	17.2727	13.0059	0	45	42.2222	14.5203	8.38631	5.36589	25.99	0	3867.16	27075.1	15.27	1.32807	223.888	1567.51	2		1.81818	0			0	57.7778	0.0769527								5.5	12	2.18182		0.07		z10	0.25	z10
s37	20	2.9501	0.746	2.2041	34	12	0.658256	19	16.0858	8.6203	0	50	24	16.9486	6.17945	8.09133	18.23	0	2933.2	20536.2	14.85	1.86604	182.347	1276.67		2	0	0.9074			0	38	0								7.6	8	1.05263		0		z17	0.22	z17
S38	20	2.8011	0.766	2.0351	20	8	1.22888	6	10.4439	2.94826	0	14	57.1429	4.99804	2.32409	6.02387	6.51	0	1037.18	7261.64	13.38	3.54238	99.3105	695.302			0	0			0	42.8571	0								12.8	23	1.79688		0		z24	0.76	z24
	20	2.48277	0.432053	2.05072	22.5789	163	0.405115	med	9.93096	8.50449		med	18.8	8.98931	4.61835	5.47759	11.5205	0.0496668	800.929	5607.54		2.19471	107.138	750.106	8		0.45867	0.0477579			0.354077	81.5306	0.0151305								8.96579	436	1.40619		0.0292105
s1	21	2.2051	0.093	2.1121	10	0	0	2	0	0.946925	0	2	0	0.906988	2.97492	0.672287	6.56	0	0	0		0	0	0			0	0	1	387	0	100	0								9.5	5	0.526316		0.36		z1	0.56	z1
s2	21	2.3541	0.312	2.0421	18	0	0	5	0	2.44846	0	5	0	2.12395	4.83837	1.03341	11.39	0	0	0		0	0	0			0	0			0	100	0								9.3	13	1.39785		0.27		z3	0.44	z3
s3	21	2.3541	0.246	2.1081	17	5	0.574713	2	20.3252	0.948722	0	7	100	2.97354	3.69568	1.8941	8.7	0	0	0		21.4238	0	0			0	0			0	28.5714	0								14.1	14	0.992908		0.23		z10	0.72	z10
s4	21	2.5031	0.389	2.1141	24	1	0.0814996	3	2.57069	1.41904	0	4	25	1.59802	4.90192	0.816007	12.27	0	397.508	2783.07		1.81157	154.631	1082.61			0	0		387	0	75	0								9.2	12	1.30435		0.29		z17	0.56	z17
s5	21	2.2051	0.3	1.9051	15	0	0	3	0	1.57472	0	3	0	1.36048	4.46238	0.672287	9.84	0	0	0		0	0	0			0	0		387	0	100	0								9.3	13	1.39785		0.91		z24	0.23	z24
s6	21	2.2051	0.329	1.8761	13	5	0.523013	5	15.1976	2.6651	0	10	50	4.53494	4.3354	2.30659	9.56	0	0	0		5.70243	0	0			0	0		387	0	50	0								8.2	11	1.34146		0.13		z31	0.56	z31
s7	21	2.2051	0.405	1.8001	18	2	0.207254	4	4.93827	2.2221	0	6	33.3333	2.72097	4.37622	1.37105	9.65	0	1177	8240.58		2.22235	238.343	1668.72			0	0			0	66.6667	0								4.7	11	2.34043		0.26		z3	0.32	z3
s8	21	2.2051	0.476	1.7291	30	1	0.0647249	2	2.10084	1.15667	0	3	33.3333	1.36048	7.00648	0.428175	15.45	0	1109.59	7768.57		1.81628	528.166	3697.84			0	0			0	66.6667	0								6.7	6	0.895522		0.25		z10	0.28	z10
s9	21	2.2051	0.377	1.8281	25	0	0	9	0	4.92314	0	9	0	4.08145	5.75484	1.5639	12.69	0	0	0		0	0	0			0	0			0	100	0								10.1	12	1.18812		0.49		z17	0.34	z17
s10	21	2.071	0.27	1.801	17	1	0.0833333	6	3.7037	3.33148	0	7	14.2857	3.38001	5.7943	1.20808	12	0	513.147	3592.7		1.11173	138.55	970.028			0	0			0	85.7143	0								9.1	18	1.97802		0.46		z24	0.67	z24
s11	21	2.6521	0.407	2.2451	24	0	0	4	0	1.78166	0	4	0	1.50824	4.78866	0.835307	12.7	0	679.194	4755.24		0	#DIV/0!	#DIV/0!			0	0			0	100	0								10.1	6	0.594059		0.91		z31	0.78	z31
s12	21	2.549	0.29	2.259	23	2	0.210526	13	6.89655	5.75476	1	15	13.3333	5.88466	3.72695	4.02474	9.5	0.105263	408.252	2858.3		1.19841	59.1965	414.453	2		6.89655	0			0	86.6667	0.210526								8.4	15	1.78571		0.54		z3	0.83	z3
s13	21	2.6521	0.405	2.2471	30	2	0.145138	7	4.93827	3.11513	1	9	22.2222	3.39354	5.19588	1.73214	13.78	0.0725689	366.804	2568.11		1.58526	74.2778	520.041			0	0			0	77.7778	0								5.7	13	2.2807		0.38		z10	0.36	z10
s14	21	2.5031	0.232	2.2711	15	3	0.692841	9	12.931	3.96284	0	12	25	4.79406	1.72985	6.937	4.33	0	593.421	4154.72		3.26307	45.8912	321.298			0	0			0	75	0								9.1	15	1.64835		0.57		z17	0.56	z17
s15	21	2.6521	0.429	2.2231	28	4	0.349345	9	9.32401	4.0484	1	13	30.7692	4.90178	4.31733	3.01112	11.45	0.0873362	511.727	3582.75		2.30313	54.8827	384.25			0	0			0	69.2308	0								9.1	7	0.769231		0.08		z3	0.82	z3
s16	21	2.8011	0.637	2.1641	12	3	0.361882	12	4.70958	5.54503	2	15	20	5.35504	2.95955	5.06834	8.29	0.241255	1623.47	11366.4		0.849333	344.716	2413.46			0	0			0	80	0								6.9	11	1.5942		0.91		z10	0.72	z10
s17	21	3.0991	1.1	1.9991	56	3	0.115429	2	2.72727	1.00045	1	5	60	1.61337	8.38631	0.59621	25.99	0.0384763	3867.16	27075.1		2.72605	1417.96	9927.55	2		1.81818	0			0	40	0.0769527								7.6	16	2.10526		0.5		z17	0.12	z17
s18	21	2.9501	0.746	2.2041	34	3	0.164564	7	4.02145	3.1759	0	50	6	16.9486	6.17945	8.09133	18.23	0	2933.2	20536.2		1.26624	729.389	5106.66		2	0	0.9074			0	14	0								12	14	1.16667		0.9		z24	0.96	z24
s19	21	2.8011	0.766	2.0351	20	8	1.22888	12	10.4439	5.89652	2	20	40	7.14005	2.32409	8.60553	6.51	0.30722	1037.18	7261.64		1.77119	99.3105	695.302			0	0			0	60	0								7.1	8	1.12676		0.05		z31	0.89	z31
s20	21	2.2051	0.093	2.1121	10	4	0.609756	11	43.0108	5.20809	2	15	26.6667	6.80241	2.97492	5.04215	6.56	0.304878	0	0		8.25846	0	0			0	0	1	387	0	73.3333	0								7.9	10	1.26582		0.09		z3	0.72	z3
s21	21	2.3541	0.312	2.0421	18	0	0	10	0	4.89692	1	10	0	4.24791	4.83837	2.06681	11.39	0.0877963	0	0		0	0	0			0	0			0	100	0								10.9	15	1.37615		0.51		z10	0.45	z10
s22	21	2.3541	0.246	2.1081	17	5	0.574713	7	20.3252	3.32053	1	12	41.6667	5.09749	3.69568	3.24703	8.7	0.114943	0	0		6.12108	0	0			0	0			0	58.3333	0								4.8	15	3.125		0.03		z17	0.66	z17
s23	21	2.5031	0.389	2.1141	24	1	0.0814996	3	2.57069	1.41904	0	4	25	1.59802	4.90192	0.816007	12.27	0	397.508	2783.07		1.81157	154.631	1082.61			0	0		387	0	75	0								5.5	16	2.90909		0.07		z24	0.69	z24
s24	21	2.2051	0.3	1.9051	15	0	0	3	0	1.57472	1	3	0	1.36048	4.46238	0.672287	9.84	0.101626	0	0		0	0	0			0	0		387	0	100	0								9.2	10	1.08696		0.06		z31	0.58	z31
s25	21	2.2051	0.329	1.8761	13	0	0	5	0	2.6651	0	5	0	2.26747	4.3354	1.15329	9.56	0	0	0		0	0	0			0	0		387	0	100	0								4.8	13	2.70833		0.04		z3	0.76	z3
s26	21	2.2051	0.405	1.8001	18	2	0.207254	4	4.93827	2.2221	0	6	33.3333	2.72097	4.37622	1.37105	9.65	0	1177	8240.58		2.22235	238.343	1668.72			0	0			0	66.6667	0								6.5	10	1.53846		0.08		z10	0.21	z10
s27	21	2.2051	0.476	1.7291	30	2	0.12945	2	4.20168	1.15667	2	4	50	1.81398	7.00648	0.5709	15.45	0.12945	1109.59	7768.57		3.63256	264.083	1848.92			0	0			0	50	0								10.1	13	1.28713		0.12		z17	0.23	z17
s28	21	2.2051	0.377	1.8281	25	3	0.236407	9	7.95756	4.92314	0	12	25	5.44193	5.75484	2.0852	12.69	0	0	0		1.61636	0	0			0	0			0	75	0								9.1	12	1.31868		0.11		z24	0.28	z24
s29	21	2.071	0.27	1.801	17	1	0.0833333	6	3.7037	3.33148	1	7	89.5173	3.38001	5.7943	1.20808	12	0.0833333	513.147	3592.7		1.11173	138.55	970.028			0	0			0	85.7143	0								9.4	11	1.17021		0.4		z31	0.19	z31
s30	21	2.6521	0.407	2.2451	24	5	0.393701	4	12.285	1.78166	1	9	55.5556	3.39354	4.78866	1.87944	12.7	0.0787402	679.194	4755.24		6.89527	55.2864	387.077			0	0			0	44.4444	0								6.4	11	1.71875		0.6		z3	0.25	z3
s31	21	2.549	0.29	2.259	23	2	0.210526	13	6.89655	5.75476	1	15	100	5.88466	3.72695	4.02474	9.5	0.105263	408.252	2858.3		1.19841	59.1965	414.453	2		6.89655	0			0	86.6667	0.210526								7.8	16	2.05128		0.08		z10	0.24	z10
s32	21	2.6521	0.405	2.2471	30	2	0.145138	7	4.93827	3.11513	1	9	22.2222	3.39354	5.19588	1.73214	13.78	0.0725689	366.804	2568.11		1.58526	74.2778	520.041			0	0			0.5	77.7778	0								9.2	13	1.41304		0.04		z17	0.52	z17
s33	21	2.5031	0.232	2.2711	15	7	1.61663	9	30.1724	3.96284	0	16	43.75	6.39207	1.72985	9.24933	4.33	0	593.421	4154.72		7.61384	19.6677	137.699			0	0			0	56.25	0								11.1	12	1.08108		0.05		z24	0.25	z24
s34	21	2.6521	0.429	2.2231	28	4	0.349345	9	9.32401	4.0484	0	13	30.7692	4.90178	4.31733	3.01112	11.45	0	511.727	3582.75		2.30313	54.8827	384.25			0	0			0	69.2308	0								11.6	11	0.948276		0.14		z31	0.12	z31
s35	21	2.8011	0.637	2.1641	12	3	0.361882	12	4.70958	5.54503	0	15	20	5.35504	2.95955	5.06834	8.29	0	1623.47	11366.4		0.849333	344.716	2413.46			0	0			0	80	0								11.4	13	1.14035		0.05		z3	0.18	z3
s36	21	3.0991	1.1	1.9991	56	4	0.153905	2	3.63636	1.00045	0	6	66.6667	1.93605	8.38631	0.715452	25.99	0	3867.16	27075.1		3.63473	1063.47	7445.66	2		1.81818	0			0	33.3333	0.0769527								5.5	12	2.18182		0.29		z10	0.25	z10
s37	21	2.9501	0.746	2.2041	34	5	0.274273	7	6.70241	3.1759	0	50	10	16.9486	6.17945	8.09133	18.23	0	2933.2	20536.2		2.1104	437.633	3064		2	0	0.9074			0	13.5	0								7.6	13	1.71053		0.07		z17	0.22	z17
S38	21	2.8011	0.766	2.0351	20	8	1.22888	6	10.4439	2.94826	0	14	57.1429	4.99804	2.32409	6.02387	6.51	0	1037.18	7261.64		3.54238	99.3105	695.302			0	0			0	42.8571	0								6.8	12	1.76471		0.4		z24	0.23	z24
	21	2.48277	0.432053	2.05072	22.5789	101	0.301574	med	7.38539	3.1044		med	30.8044	4.32932	4.61835	2.86569	11.5205	0.0508083	800.929	5607.54		2.7252	#DIV/0!	#DIV/0!	8		0.45867	0.0477579			0.0131579	70.0895	0.0151305								8.46842	458	1.53235		0.308421
																						#DIV/0!
s1	22	2.2051	0.093	2.1121	10	0	0	2	0	0.946925	2	2	0	0.906988	2.97492	0.672287	6.56	0.304878	0	0		0	0	0			0	0	1	387	0	100	0								11.3	6	0.530973		0.26		z1	0.56	z1
s2	22	2.3541	0.312	2.0421	18	0	0	5	0	2.44846	1	5	0	2.12395	4.83837	1.03341	11.39	0.0877963	0	0		0	0	0			0	0			0	100	0								6.79	13	1.91458		0.27		z3	0.44	z3
s3	22	2.3541	0.246	2.1081	17	5	0.574713	2	20.3252	0.948722	0	7	71.4286	2.97354	3.69568	1.8941	8.7	0	0	0		21.4238	0	0			0	0			0	28.5714	0								3.44	12	3.48837		0.23		z10	0.72	z10
s4	22	2.5031	0.389	2.1141	24	1	0.0814996	3	2.57069	1.41904	2	4	25	1.59802	4.90192	0.816007	12.27	0.162999	397.508	2783.07		1.81157	154.631	1082.61			0	0		387	0	75	0								5.68	16	2.8169		0.29		z17	0.56	z17
s5	22	2.2051	0.3	1.9051	15	0	0	3	0	1.57472	2	3	0	1.36048	4.46238	0.672287	9.84	0.203252	0	0		0	0	0			0	0		387	0	100	0								9.28	11	1.18534		0.91		z24	0.23	z24
s6	22	2.2051	0.329	1.8761	13	0	0	5	0	2.6651	1	5	0	2.26747	4.3354	1.15329	9.56	0.104603	0	0		0	0	0			0	0		387	0	100	0								11.02	14	1.27042		0.13		z31	0.56	z31
s7	22	2.2051	0.405	1.8001	18	2	0.207254	4	4.93827	2.2221	1	6	33.3333	2.72097	4.37622	1.37105	9.65	0.103627	1177	8240.58		2.22235	238.343	1668.72			0	0			0	66.6667	0								8.35	15	1.79641		0.26		z3	0.32	z3
s8	22	2.2051	0.476	1.7291	30	1	0.0647249	2	2.10084	1.15667	0	3	33.3333	1.36048	7.00648	0.428175	15.45	0	1109.59	7768.57		1.81628	528.166	3697.84			0	0			0	66.6667	0								4.32	16	3.7037		0.05		z10	0.28	z10
s9	22	2.2051	0.377	1.8281	25	0	0	9	0	4.92314	1	9	0	4.08145	5.75484	1.5639	12.69	0.0788022	0	0		0	0	0			0	0			0	100	0								6.21	16	2.57649		0.09		z17	0.34	z17
s10	22	2.071	0.27	1.801	17	1	0.0833333	6	3.7037	3.33148	0	7	14.2857	3.38001	5.7943	1.20808	12	0	513.147	3592.7		1.11173	138.55	970.028			0	0			0	85.7143	0								9.45	5	0.529101		0.06		z24	0.67	z24
s11	22	2.6521	0.407	2.2451	24	0	0	4	0	1.78166	0	4	0	1.50824	4.78866	0.835307	12.7	0	679.194	4755.24		0	#DIV/0!	#DIV/0!			0	0			0	100	0								9.22	12	1.30152		0.91		z31	0.78	z31
s12	22	2.549	0.29	2.259	23	2	0.210526	13	6.89655	5.75476	2	15	13.3333	5.88466	3.72695	4.02474	9.5	0.210526	408.252	2858.3		1.19841	59.1965	414.453	2		6.89655	0			0	86.6667	0.210526								6.79	6	0.883652		0.54		z3	0.83	z3
s13	22	2.6521	0.405	2.2471	30	2	0.145138	7	4.93827	3.11513	0	9	22.2222	3.39354	5.19588	1.73214	13.78	0	366.804	2568.11		1.58526	74.2778	520.041			0	0			0	77.7778	0								5.04	8	1.5873		0.08		z10	0.36	z10
s14	22	2.5031	0.232	2.2711	15	3	0.692841	9	12.931	3.96284	1	12	25	4.79406	1.72985	6.937	4.33	0.230947	593.421	4154.72		3.26307	45.8912	321.298			0	0			0	75	0								8.26	9	1.08959		0.07		z17	0.56	z17
s15	22	2.6521	0.429	2.2231	28	4	0.349345	9	9.32401	4.0484	1	13	30.7692	4.90178	4.31733	3.01112	11.45	0.0873362	511.727	3582.75		2.30313	54.8827	384.25			0	0			0	69.2308	0								11.54	3	0.259965		0.03		z3	0.82	z3
s16	22	2.8011	0.637	2.1641	12	3	0.361882	12	4.70958	5.54503	1	15	20	5.35504	2.95955	5.06834	8.29	0.120627	1623.47	11366.4		0.849333	344.716	2413.46			0	0			0	80	0								6.89	12	1.74165		0.91		z10	0.72	z10
s17	22	3.0991	1.1	1.9991	56	3	0.115429	2	2.72727	1.00045	1	5	60	1.61337	8.38631	0.59621	25.99	0.0384763	3867.16	27075.1		2.72605	1417.96	9927.55	2		1.81818	0			4.5	40	0.0769527								11.56	7	0.605536		0.5		z17	0.12	z17
s18	22	2.9501	0.746	2.2041	34	3	0.164564	7	4.02145	3.1759	0	50	6	16.9486	6.17945	8.09133	18.23	0	2933.2	20536.2		1.26624	729.389	5106.66		2	0	0.9074			0	12.2	0								7.46	3	0.402145		0.9		z24	0.96	z24
s19	22	2.8011	0.766	2.0351	20	8	1.22888	6	10.4439	2.94826	0	14	57.1429	4.99804	2.32409	6.02387	6.51	0	1037.18	7261.64		3.54238	99.3105	695.302			0	0			0	42.8571	0								7.01	2	0.285307		0.35		z31	0.89	z31
s20	22	2.2051	0.093	2.1121	10	4	0.609756	2	43.0108	0.946925	0	6	66.6667	2.72097	2.97492	2.01686	6.56	0	0	0		45.4215	0	0			0	0	1	387	0	33.3333	0								9.83	9	0.915565		0.19		z3	0.72	z3
s21	22	2.3541	0.312	2.0421	18	0	0	5	0	2.44846	0	5	0	2.12395	4.83837	1.03341	11.39	0	0	0		0	0	0			0	0			0	9.6	0								11.42	10	0.875657		0.51		z10	0.45	z10
s22	22	2.3541	0.246	2.1081	17	0	0	2	0	0.948722	0	2	0	0.849582	3.69568	0.541172	8.7	0	0	0		0	0	0			0	0			0	100	0								13.65	16	1.17216		0.03		z17	0.66	z17
s23	22	2.5031	0.389	2.1141	24	1	0.0814996	3	2.57069	1.41904	0	4	25	1.59802	4.90192	0.816007	12.27	0	397.508	2783.07		1.81157	154.631	1082.61			0	0		387	0	75	0								10.36	11	1.06178		0.27		z24	0.69	z24
s24	22	2.2051	0.3	1.9051	15	0	0	3	0	1.57472	0	3	0	1.36048	4.46238	0.672287	9.84	0	0	0		0	0	0			0	0		387	0	100	0								12.03	10	0.831255		0.06		z31	0.58	z31
s25	22	2.2051	0.329	1.8761	13	0	0	5	0	2.6651	0	5	0	2.26747	4.3354	1.15329	9.56	0	0	0		0	0	0			0	0		387	0	100	0								9.58	17	1.77453		0.04		z3	0.76	z3
s26	22	2.2051	0.405	1.8001	18	2	0.207254	4	4.93827	2.2221	0	6	33.3333	2.72097	4.37622	1.37105	9.65	0	1177	8240.58		2.22235	238.343	1668.72			0	0			0	66.6667	0								12.66	15	1.18483		0.08		z10	0.21	z10
s27	22	2.2051	0.476	1.7291	30	2	0.12945	2	4.20168	1.15667	0	4	50	1.81398	7.00648	0.5709	15.45	0	1109.59	7768.57		3.63256	264.083	1848.92			0	0			0	50	0								8.04	22	2.73632		0.12		z17	0.23	z17
s28	22	2.2051	0.377	1.8281	25	3	0.236407	9	7.95756	4.92314	0	12	25	5.44193	5.75484	2.0852	12.69	0	0	0		1.61636	0	0			0	0			0	75	0								7.45	16	2.14765		0.11		z24	0.28	z24
s29	22	2.071	0.27	1.801	17	1	0.0833333	6	3.7037	3.33148	0	7	14.2857	3.38001	5.7943	1.20808	12	0	513.147	3592.7		1.11173	138.55	970.028			0	0			0	85.7143	0								4.69	12	2.55864		0.4		z31	0.19	z31
s30	22	2.6521	0.407	2.2451	24	0	0	4	0	1.78166	0	4	0	1.50824	4.78866	0.835307	12.7	0	679.194	4755.24		0	#DIV/0!	#DIV/0!			0	0			0	100	0								5.67	16	2.82187		0.6		z3	0.25	z3
s31	22	2.549	0.29	2.259	23	2	0.210526	13	6.89655	5.75476	0	15	13.3333	5.88466	3.72695	4.02474	9.5	0	408.252	2858.3		1.19841	59.1965	414.453	2		6.89655	0			0	86.6667	0.210526								8.65	24	2.77457		0.08		z10	0.24	z10
s32	22	2.6521	0.405	2.2471	30	2	0.145138	7	4.93827	3.11513	0	9	22.2222	3.39354	5.19588	1.73214	13.78	0	366.804	2568.11		1.58526	74.2778	520.041			0	0			0	77.7778	0								12.02	27	2.24626		0.04		z17	0.52	z17
s33	22	2.5031	0.232	2.2711	15	0	0	9	0	3.96284	0	9	0	3.59554	1.72985	5.20275	4.33	0	593.421	4154.72		0	#DIV/0!	#DIV/0!			0	0			0	100	0								16.77	27	1.61002		0.05		z24	0.25	z24
s34	22	2.6521	0.429	2.2231	28	4	0.349345	9	9.32401	4.0484	0	13	30.7692	4.90178	4.31733	3.01112	11.45	0	511.727	3582.75		2.30313	54.8827	384.25			0	0			0	69.2308	0								18.88	22	1.16525		0.14		z31	0.12	z31
s35	22	2.8011	0.637	2.1641	12	3	0.361882	12	4.70958	5.54503	0	15	20	5.35504	2.95955	5.06834	8.29	0	1623.47	11366.4		0.849333	344.716	2413.46			0	0			0	80	0								11.61	19	1.63652		0.35		z3	0.18	z3
s36	22	3.0991	1.1	1.9991	56	4	0.153905	2	3.63636	1.00045	0	6	66.6667	1.93605	8.38631	0.715452	25.99	0	3867.16	27075.1		3.63473	1063.47	7445.66	2		1.81818	0			0	33.3333	0.0769527								17.1	23	1.34503		0.29		z10	0.25	z10
s37	22	2.9501	0.746	2.2041	34	5	0.274273	7	6.70241	3.1759	0	50	100	16.9486	6.17945	8.09133	18.23	0	2933.2	20536.2		2.1104	437.633	3064		2	0	0.9074			0	14	0								16.44	27	1.64234		0.47		z17	0.22	z17
S38	22	2.8011	0.766	2.0351	20	2	0.30722	6	2.61097	2.94826	0	8	25	2.85602	2.32409	3.44221	6.51	0	1037.18	7261.64		0.885596	397.242	2781.21			0	0			0	75	0								18.53	26	1.40313		0.4		z24	0.23	z24
	22	2.48277	0.432053	2.05072	22.5789	73	0.195529	med	5.12715	2.78783		med	23.7928	3.75862	4.61835	2.38748	11.5205	0.0456282	800.929	5607.54		2.98691	#DIV/0!	#DIV/0!	8		0.45867	0.0477579			0.118421	72.0441	0.0151305								9.86816	535	1.57559		0.291316
																						#DIV/0!
S1	23	2.3541	0.3385	2.0156	21	5	0.662866	18	14.771	8.93034	0	23	21.7391	9.77019	3.2042	7.17809	7.543	0	561.698	3932.61		1.65403	38.027	266.238			0	0			0	78.2609	0								9.8	3	0.306122		0.03		z1	0.38	z1
s2	23	2.9501	0.888	2.0621	35	9	0.555864	19	10.1351	9.21391	0	28	32.1429	9.4912	5.48829	5.10177	16.191	0	3312.79	23193.8		1.09998	326.862	2288.45			0	0			0	67.8571	0								9.4	8	0.851064		0.01		z12	0.33	z12
s3	23	2.439	1.085	1.354	40	6	0.332853	21	5.52995	15.5096	0	27	22.2222	11.0701	7.39073	3.65322	18.026	0	3080.9	21570.3		0.35655	557.13	3900.63	3	1	2.76498	0.738552			0	77.7778	0.166426								13.1	4	0.305344		0.01		z1	0.82	z1
s4	23	1.4472	0.102	1.3452	11	1	0.209688	19	9.80392	14.1243	0	20	5	13.8198	3.29533	6.0692	4.769	0	391.717	2742.53		0.694118	39.9551	279.738			0	0			0	95	0								10.2	4	0.392157		0.01		z3	0.44	z3
s5	23	1.395	0.259	1.136	15	3	0.428878	17	11.583	14.9648	0	20	15	14.3369	5.01434	3.98856	6.995	0	1225.01	8576.67		0.774018	105.759	740.453			0	0			0	85	0								10.3	12	1.16505		0.01		z10	0.72	z10
s6	23	3.052	0.70723	2.34477	15	8	0.642364	15	11.3117	6.39722	1	23	28.1727	7.53604	4.0806	5.63642	12.454	0.0802955	2956.98	20702.7		1.76823	261.408	1830.19			0	0			85.7328	65.2174	0								8.7	10	1.14943		0.01		z17	0.56	z17
s7	23	1.335	0.078	1.257	9	0	0	19	0	15.1154	1	19	0	14.2322	3.63221	5.23098	4.849	0.206228	254.77	1783.72		55.0321	0	0			0	0			5.26316	100	0								4.7	11	2.34043		0.01		z24	0.23	z24
s8	23	1.65	0.139	1.511	11	1	0.153539	15	7.19424	9.9272	0	16	6.25	9.69697	3.94727	4.05343	6.513	0	381.919	2673.93		0.7247	53.0867	371.676			0	0			0	93.75	0								6.7	6	0.895522		0		z31	0.56	z31
s9	23	3.0991	0.563	2.5361	15	8	0.776172	14	14.2096	5.52029	0	22	0	7.09884	3.3258	6.61494	10.307	0	1593.49	11156.5		2.57407	112.142	785.139	2	2	3.5524	0.788612			0	63.6364	0.194043								10.1	12	1.18812		0.1		z3	0.32	z3
s10	23	3.0991	0.661	2.4381	16	6	0.638774	16	9.07716	6.56249	0	22	27.2727	7.09884	3.03088	7.25862	9.393	0	2043.88	14309.8		1.38319	225.168	1576.47	2	2	3.02572	0.820311			0	72.7273	0.212925								9.1	18	1.97802		0		z10	0.28	z10
s11	23	2.9501	0.483	2.4671	19	5	0.489812	12	10.352	4.86401	0	17	29.4118	5.76252	3.46022	4.91298	10.208	0	942.525	6598.89		2.12828	91.0479	637.453	2	2	4.14079	0.810668			0	70.5882	0.195925								10.1	6	0.594059		0.01		z17	0.34	z17
s12	23	2.9501	0.389	2.5611	16	8	0.926248	13	20.5656	5.07594	0	21	38.0952	7.1184	2.9277	7.17287	8.637	0	720.424	5043.9		4.05157	35.0306	245.26	6	2	15.4242	0.780914			0	61.9048	0.694686								8.4	10	1.19048		0		z24	0.67	z24
s13	23	2.6521	0.321	2.3311	16	5	0.610352	16	15.5763	6.86371	0	21	23.8095	7.91825	3.08887	6.7986	8.192	0	559.767	3919.09		2.26937	35.937	251.606	2		6.23053	0			0	76.1905	0.244141								5.7	13	2.2807		0.07		z31	0.78	z31
s14	23	2.6521	0.635	2.0171	16	6	0.652671	21	9.44882	10.411	0	27	22.2222	10.1806	3.46631	7.78926	9.193	0	1289.22	9026.24		0.907582	136.443	955.277			0	0			40	77.7778	0								9.1	6	0.659341		0		z3	0.83	z3
s15	23	2.6521	0.606	2.0461	16	5	0.548426	18	8.25083	8.79722	0	23	21.7391	8.67237	3.43765	6.69061	9.117	0	1210.22	8473.14		0.93789	146.679	1026.94			0	0			0	78.2609	0								9.1	7	0.769231		0.03		z10	0.36	z10
s16	23	2.5031	0.662	1.8411	18	7	0.641554	20	10.574	10.8631	0	27	25.9259	10.7866	4.35899	6.19409	10.911	0	1123.58	7866.49		0.973391	106.258	743.946			0	0			0	74.0741	0								6.9	11	1.5942		0.01		z17	0.56	z17
s17	23	2.5031	0.403	2.1001	12	4	0.522671	21	9.92556	9.99952	0	25	16	9.98762	3.05741	8.17686	7.653	0	654.865	4584.9		0.992603	65.9776	461.929			0	0			0	84	0								7.6	11	1.44737		0.01		z3	0.82	z3
s18	23	2.8011	0.652	2.1491	16	5	0.416043	19	7.66871	8.84091	0	24	20.8333	8.56806	4.29046	5.59381	12.018	0	1411.24	9880.49		0.867412	184.025	1288.42			0	0			0	79.1667	0								12	14	1.16667		0.01		z10	0.72	z10
s19	23	2.3541	0.3385	2.0156	21	5	0.662866	17	14.771	8.43421	0	22	22.7273	9.3454	3.2042	6.86599	7.543	0	561.698	3932.61		1.75133	38.027	266.238			0	0			0	77.2727	0								7.1	8	1.12676		0		z17	0.12	z17
s20	23	2.9501	0.888	2.0621	35	6	0.370576	15	6.75676	7.27414	0	21	28.5714	7.1184	5.48829	3.82633	16.191	0	3312.79	23193.8		0.928874	490.292	3432.68			0	0			0	71.4286	0								7.9	10	1.26582		0		z24	0.96	z24
s21	23	2.439	1.085	1.354	40	6	0.332853	19	5.52995	14.0325	0	25	24	10.2501	7.39073	3.38261	18.026	0	3080.9	21570.3		0.394082	557.13	3900.63	3	1	2.76498	0.738552			0	76	0.166426								10.9	9	0.825688		0.01		z31	0.89	z31
s22	23	1.4472	0.102	1.3452	11	1	0.209688	16	9.80392	11.8941	1	17	5.88235	11.7468	3.29533	5.15882	4.769	0.209688	391.717	2742.53		0.824265	39.9551	279.738			0	0			5.88235	94.1176	0								4.8	10	2.08333		0.03		z3	0.72	z3
s23	23	1.395	0.259	1.136	15	3	0.428878	12	11.583	10.5634	0	15	20	10.7527	5.01434	2.99142	6.995	0	1225.01	8576.67		1.09653	105.759	740.453			0	0			0	80	0								6.1	11	1.80328		0.03		z10	0.45	z10
s24	23	3.052	0.70723	2.34477	15	8	0.642364	13	11.3117	5.54425	0	21	0	6.88073	4.0806	5.1463	12.454	0	2956.98	20702.7		2.04026	261.408	1830.19			0	0			0	61.9048	0								12	10	0.833333		0.07		z17	0.66	z17
s25	23	1.335	0.078	1.257	9	0	0	16	0	12.7287	0	16	0	11.985	3.63221	4.40503	4.849	0	254.77	1783.72		36.7832	0	0			0	0			0	100	0								4.8	13	2.70833		0.06		z24	0.69	z24
s26	23	1.65	0.139	1.511	11	1	0.153539	21	7.19424	13.8981	0	22	4.54545	13.3333	3.94727	5.57347	6.513	0	381.919	2673.93		0.517643	53.0867	371.676			0	0			0	95.4545	0								6.5	10	1.53846		0.04		z31	0.58	z31
s27	23	3.0991	0.563	2.5361	15	8	0.776172	18	14.2096	7.09751	0	26	30.7692	8.38953	3.3258	7.81766	10.307	0	1593.49	11156.5		2.00205	112.142	785.139	2	2	3.5524	0.788612			0	69.2308	0.194043								9.4	9	0.957447		0.08		z3	0.76	z3
s28	23	3.0991	0.661	2.4381	16	6	0.638774	20	9.07716	8.20311	0	26	23.0769	8.38953	3.03088	8.57837	9.393	0	2043.88	14309.8		1.10655	225.168	1576.47	2	2	3.02572	0.820311			0	76.9231	0.212925								9.1	9	0.989011		0.07		z10	0.74	z10
s29	23	2.9501	0.483	2.4671	19	5	0.489812	21	10.352	8.51202	0	26	19.2308	8.81326	3.46022	7.51397	10.208	0	942.525	6598.89		1.21616	91.0479	637.453	2	2	4.14079	0.810668			0	80.7692	0.195925								9.4	8	0.851064		0.07		z17	0.64	z17
s30	23	2.9501	0.389	2.5611	16	7	0.810467	22	17.9949	8.59006	0	29	24.1379	9.83018	2.9277	9.9054	8.637	0	720.424	5043.9		2.09485	40.035	280.297	6	2	15.4242	0.780914			0	75.8621	0.694686								7.4	11	1.48649		0.01		z24	0.59	z24
s31	23	2.6521	0.321	2.3311	16	5	0.610352	21	15.5763	9.00862	0	26	19.2308	9.80355	3.08887	8.41731	8.192	0	559.767	3919.09		1.72905	35.937	251.606	2		6.23053	0			0	80.7692	0.244141								8.8	8	0.909091		0.02		z31	0.19	z31
s32	23	2.6521	0.635	2.0171	16	7	0.761449	25	11.0236	12.394	0	32	21.875	12.0659	3.46631	9.23172	9.193	0	1289.22	9026.24		0.88943	116.951	818.808			0	0			0	78.125	0								9.2	7	0.76087		0.04		z3	0.25	z3
s33	23	2.6521	0.606	2.0461	16	5	0.548426	26	8.25083	12.7071	0	31	16.129	11.6889	3.43765	9.01778	9.117	0	1210.22	8473.14		0.649308	146.679	1026.94			0	0			0	83.871	0								11.1	7	0.630631		0.12		z10	0.24	z10
s34	23	2.5031	0.662	1.8411	18	7	0.641554	38	10.574	20.6398	0	45	15.5556	17.9777	4.35899	10.3235	10.911	0	1123.58	7866.49		0.512311	106.258	743.946			0	0			0	84.4444	0								11.6	7	0.603448		0.01		z17	0.52	z17
s35	23	2.5031	0.403	2.1001	12	3	0.392003	17	7.44417	8.09485	0	20	15	7.99009	3.05741	6.54149	7.653	0	654.865	4584.9		0.919618	87.9702	615.905			0	0			0	85	0								11.4	13	1.14035		0.07		z24	0.36	z24
s36	23	2.8011	0.652	2.1491	16	5	0.416043	27	7.66871	12.5634	0	32	15.625	11.4241	4.29046	7.45841	12.018	0	1411.24	9880.49		0.610401	184.025	1288.42			0	0			0	84.375	0								5.5	6	1.09091		0.07		z10	0.25	z10
s37	23	2.5031	0.403	2.1001	12	4	0.522671	24	9.92556	11.428	0	28	14.2857	11.1861	3.05741	9.15808	7.653	0	654.865	4584.9		0.868528	65.9776	461.929			0	0			0	85.7143	0								7.6	8	1.05263		0		z17	0.22	z17
s38	23	2.8011	0.652	2.1491	16	5	0.416043	23	7.66871	10.7022	0	28	17.8571	9.99607	4.29046	6.52611	12.018	0	1411.24	9880.49		0.716558	184.025	1288.42			0	0			0	82.1429	0								8.9	23	2.58427		0		z24	0.32	z24
	23	2.47136	0.498429	1.97293	17.6111	189	0.500876	med	10.3321	9.55449		med	18.272	9.6192	3.91652	6.00635	9.60939	0.0130582	1317.5	9224.21		3.60105	140.052	980.545	34		1.95214	0.218837			3.60206	79.5946	0.0948969								8.69737	363	1.19775		0.0297368
s1	24	2.2051	0.093	2.1121	10	0	0	13	0	6.15501	3	16	0	7.25591	2.97492	5.37829	6.56	0.457317	0	0		11.8549	0	0			0	0	1	387	18.75	81.25	0								12.8	4	0.3125		0.08		z1	0.75	z1
s2	24	2.3541	0.312	2.0421	18	0	0	9	0	4.40723	1	10	0	4.24791	4.83837	2.06681	11.39	0.0877963	0	0		12.8723	0	0			0	0			10	90	0								10.9	10	0.917431		0.03		z12	0.79	z12
s3	24	2.3541	0.246	2.1081	17	5	0.574713	11	20.3252	5.21797	0	16	31.25	6.79665	3.69568	4.32938	8.7	0	0	0		3.89523	0	0			0	0			0	68.75	0								13.1	4	0.305344		0.05		z1	0.82	z1
s4	24	2.5031	0.389	2.1141	24	1	0.0814996	12	2.57069	5.67617	0	13	7.69231	5.19356	4.90192	2.65202	12.27	0	397.508	2783.07		0.452892	154.631	1082.61			0	0		387	0	92.3077	0								10.2	4	0.392157		0.08		z3	0.44	z3
s5	24	2.2051	0.3	1.9051	15	0	0	19	0	9.97323	1	20	0	9.06988	4.46238	4.48191	9.84	0.101626	0	0		8.9428	0	0			0	0		387	5	95	0								10.3	12	1.16505		0.03		z10	0.72	z10
s6	24	2.2051	0.329	1.8761	13	5	0.523013	9	15.1976	4.79719	1	15	33.3333	6.80241	4.3354	3.45988	9.56	0.104603	0	0		3.16802	0	0			0	0		387	6.66667	60	0								8.7	10	1.14943		0.13		z17	0.56	z17
s7	24	2.2051	0.405	1.8001	18	2	0.207254	15	4.93827	8.33287	1	18	11.1111	8.1629	4.37622	4.11314	9.65	0.103627	1177	8240.58		0.592626	238.343	1668.72			0	0			5.55556	83.3333	0								4.7	11	2.34043		0.12		z24	0.23	z24
s8	24	2.2051	0.476	1.7291	30	1	0.0647249	9	2.10084	5.20502	0	10	10	4.53494	7.00648	1.42725	15.45	0	1109.59	7768.57		0.403618	528.166	3697.84			0	0			0	90	0								6.7	6	0.895522		0.13		z31	0.56	z31
s9	24	2.2051	0.377	1.8281	25	0	0	9	0	4.92314	1	10	0	4.53494	5.75484	1.73767	12.69	0.0788022	0	0		12.3015	0	0			0	0			10	90	0								10.1	8	0.792079		0.09		z3	0.32	z3
s10	24	2.071	0.27	1.801	17	1	0.0833333	12	3.7037	6.66297	0	13	7.69231	6.27716	5.7943	2.24358	12	0	513.147	3592.7		0.555864	138.55	970.028			0	0			0	92.3077	0								9.1	8	0.879121		0.06		z10	0.28	z10
s11	24	2.6521	0.407	2.2451	24	0	0	13	0	5.79039	0	13	0	4.90178	4.78866	2.71475	12.7	0	679.194	4755.24		1.9867	#DIV/0!	#DIV/0!			0	0			0	100	0								10.1	6	0.594059		0.09		z17	0.34	z17
s12	24	2.549	0.29	2.259	23	2	0.210526	16	6.89655	7.08278	0	18	11.1111	7.06159	3.72695	4.82968	9.5	0	408.252	2858.3		0.973707	59.1965	414.453	2		6.89655	0			0	88.8889	0.210526								8.4	8	0.952381		0.06		z24	0.67	z24
s13	24	2.6521	0.405	2.2471	30	2	0.145138	13	4.93827	5.78523	0	15	13.3333	5.6559	5.19588	2.8869	13.78	0	366.804	2568.11		0.853599	74.2778	520.041			0	0			0	86.6667	0								5.7	6	1.05263		0.08		z31	0.78	z31
s14	24	2.5031	0.232	2.2711	15	3	0.692841	8	12.931	3.52252	1	12	25	4.79406	1.72985	6.937	4.33	0.230947	593.421	4154.72		3.67096	45.8912	321.298			0	0			8.33333	66.6667	0								9.1	7	0.769231		0.07		z3	0.83	z3
s15	24	2.6521	0.429	2.2231	28	4	0.349345	16	9.32401	7.19716	1	21	19.0476	7.91825	4.31733	4.86411	11.45	0.0873362	511.727	3582.75		1.29551	54.8827	384.25			0	0			4.7619	76.1905	0								9.1	7	0.769231		0.03		z10	0.36	z10
s16	24	2.8011	0.637	2.1641	12	3	0.361882	12	4.70958	5.54503	1	16	18.75	5.71204	2.95955	5.40622	8.29	0.120627	1623.47	11366.4		0.849333	344.716	2413.46			0	0			6.25	75	0								6.9	11	1.5942		0.09		z17	0.56	z17
s17	24	3.0991	1.1	1.9991	56	3	0.115429	3	2.72727	1.50068	1	7	42.8571	2.25872	8.38631	0.834694	25.99	0.0384763	3867.16	27075.1		1.81736	1417.96	9927.55	2		1.81818	0			14.2857	42.8571	0.0769527								7.6	8	1.05263		0.11		z3	0.82	z3
s18	24	2.9501	0.746	2.2041	34	3	0.164564	12	4.02145	5.4444	0	15	20	5.08457	6.17945	2.4274	18.23	0	2933.2	20536.2		0.738639	729.389	5106.66		2	0	0.9074			0	80	0								12	14	1.16667		0.07		z10	0.72	z10
s19	24	2.8011	0.766	2.0351	20	8	1.22888	13	10.4439	6.38789	0	21	38.0952	7.49705	2.32409	9.03581	6.51	0	1037.18	7261.64		1.63495	99.3105	695.302			0	0			0	61.9048	0								7.1	8	1.12676		0.05		z17	0.99	z17
s20	24	2.2051	0.093	2.1121	10	4	0.609756	10	43.0108	4.73462	1	15	26.6667	6.80241	2.97492	5.04215	6.56	0.152439	0	0		9.0843	0	0			0	0	1	387	6.66667	66.6667	0								7.9	10	1.26582		0.19		z24	0.96	z24
s21	24	2.3541	0.312	2.0421	18	0	0	13	0	6.366	0	13	0	5.52228	4.83837	2.68686	11.39	0	0	0		0	0	0			0	0			0	100	0								10.9	15	1.37615		0.04		z31	0.89	z31
s22	24	2.3541	0.246	2.1081	17	5	0.574713	19	20.3252	9.01286	1	25	20	10.6198	3.69568	6.76466	8.7	0.114943	0	0		2.25513	0	0			0	0			24	75.7	0								4.8	15	3.125		0.03		z3	0.72	z3
s23	24	2.5031	0.389	2.1141	24	1	0.0814996	17	2.57069	8.04125	0	18	5.55556	7.19108	4.90192	3.67203	12.27	0	397.508	2783.07		0.319688	154.631	1082.61			0	0		387	0	94.4444	0								6.1	16	2.62295		0.09		z10	0.45	z10
s24	24	2.2051	0.3	1.9051	15	3	0.304878	15	10	7.8736	1	19	15.7895	8.61639	4.46238	4.25782	9.84	0.101626	0	0		1.27007	0	0			0	0		387	21	78.9474	0								12	10	0.833333		0.06		z17	0.66	z17
s25	24	2.2051	0.329	1.8761	13	4	0.41841	19	12.1581	10.1274	1	24	16.6667	10.8839	4.3354	5.53582	9.56	0.104603	0	0		1.20051	0	0			0	0		387	4.16667	79.1667	0								4.8	13	2.70833		0.04		z24	0.69	z24
s26	24	2.2051	0.405	1.8001	18	2	0.207254	16	4.93827	8.8884	0	18	11.1111	8.1629	4.37622	4.11314	9.65	0	1177	8240.58		0.555586	238.343	1668.72			0	0			0	88.8889	0								6.5	10	1.53846		0.08		z31	0.58	z31
s27	24	2.2051	0.476	1.7291	30	2	0.12945	12	4.20168	6.94003	0	14	14.2857	6.34892	7.00648	1.99815	15.45	0	1109.59	7768.57		0.605427	264.083	1848.92			0	0			0	85.7143	0								10.1	9	0.891089		0.12		z3	0.76	z3
s28	24	2.2051	0.377	1.8281	25	3	0.236407	13	7.95756	7.11121	1	17	17.6471	7.7094	5.75484	2.95403	12.69	0.0788022	0	0		1.11902	0	0			0	0			5.88235	76.4706	0								9.1	12	1.31868		0.11		z10	0.74	z10
s29	24	2.071	0.27	1.801	17	1	0.0833333	16	3.7037	8.88395	0	17	5.88235	8.20859	5.7943	2.93392	12	0	513.147	3592.7		0.416898	138.55	970.028			0	0			0	94.1176	0								9.4	11	1.17021		0.07		z17	0.64	z17
s30	24	2.6521	0.407	2.2451	24	5	0.393701	7	12.285	3.1179	0	12	41.6667	4.52472	4.78866	2.50592	12.7	0	679.194	4755.24		3.94015	55.2864	387.077			0	0			0	58.3333	0								7.4	11	1.48649		0.16		z24	0.59	z24
s31	24	2.549	0.29	2.259	23	2	0.210526	7	6.89655	3.09872	1	10	20	3.92311	3.72695	2.68316	9.5	0.105263	408.252	2858.3		2.22562	59.1965	414.453	2		6.89655	0			26	70	0.210526								8.8	16	1.81818		0.08		z31	0.19	z31
s32	24	2.6521	0.405	2.2471	30	2	0.145138	7	4.93827	3.11513	1	10	20	3.7706	5.19588	1.9246	13.78	0.0725689	366.804	2568.11		1.58526	74.2778	520.041			0	0			26	70	0								9.2	13	1.41304		0.04		z3	0.25	z3
s33	24	2.5031	0.232	2.2711	15	7	1.61663	9	30.1724	3.96284	0	16	43.75	6.39207	1.72985	9.24933	4.33	0	593.421	4154.72		7.61384	19.6677	137.699			0	0			41	56.25	0								11.1	12	1.08108		0.05		z10	0.24	z10
s34	24	2.6521	0.429	2.2231	28	4	0.349345	9	9.32401	4.0484	0	13	30.7692	4.90178	4.31733	3.01112	11.45	0	511.727	3582.75		2.30313	54.8827	384.25			0	0			0	69.2308	0								11.6	11	0.948276		0.14		z17	0.52	z17
s35	24	2.8011	0.637	2.1641	12	3	0.361882	12	4.70958	5.54503	0	15	18	5.35504	2.95955	5.06834	8.29	0	1623.47	11366.4		0.849333	344.716	2413.46			0	0			0	80	0								11.4	13	1.14035		0.35		z24	0.36	z24
s36	24	3.0991	1.1	1.9991	56	4	0.153905	2	3.63636	1.00045	0	6	0	1.93605	8.38631	0.715452	25.99	0	3867.16	27075.1		3.63473	1063.47	7445.66	2		1.81818	0			57	33.3333	0.0769527								5.5	12	2.18182		0.29		z10	0.25	z10
s37	24	2.9501	0.746	2.2041	34	5	0.274273	7	6.70241	3.1759	0	12	41.6667	4.06766	6.17945	1.94192	18.23	0	2933.2	20536.2		2.1104	437.633	3064		2	0	0.9074			27.8	58.3333	0								7.6	8	1.05263		0.41		z17	0.22	z17
S38	24	2.8011	0.766	2.0351	20	8	1.22888	6	10.4439	2.94826	0	14	0	4.99804	2.32409	6.02387	6.51	0	1037.18	7261.64		3.54238	99.3105	695.302			0	0			0	42.8571	0								9.8	23	2.34694		0.4		z24	0.32	z24
	24	2.48277	0.432053	2.05072	22.5789	108	0.320608	med	7.96849	5.72628		med	16.8087	6.14987	4.61835	3.81339	11.5205	0.0563527	800.929	5607.54		2.98663	#DIV/0!	#DIV/0!	8		0.45867	0.0477579			8.66102	76.3047	0.0151305								8.85789	392	1.27752		0.110526
																		0.06
s1	25	1.4865	0.3267	1.1598	25	3	0.218341	3	9.18274	2.58665	0	6	50	4.03633	9.24319	0.324563	13.74	0	402.807	28201.7		3.55005	43.8657	3071.17			0	0			0	50	0
s2	25	2.5226	0.5853	1.9373	17	9	0.827967	9	15.3767	4.64564	0	18	50	7.1355	4.30905	4.17726	10.87	0	8871.71	62113.4		3.30993	576.957	4039.44	1	1	1.70853	0.516182			0	50	0.0919963
s3	25	2.5226	0.6098	1.9128	30	7	0.468541	6	11.4792	3.13676	0	13	53.8462	5.15341	5.92246	2.19503	14.94	0	2865.82	20064.4		3.65956	249.654	1747.9	1		1.63988	0			0	46.1538	0.0669344
s4	25	1.922	0.216	1.706	26	4	0.299401	12	18.5185	7.034	0	16	25	8.32466	6.95109	2.3018	13.36	0	686.552	4806.75		2.63272	37.0738	259.565			0	0			0	75	0
s5	25	2.2223	0.4623	1.76	21	10	0.848176	5	21.631	2.84091	0	15	66.6667	6.74976	5.30531	2.82735	11.79	0	7946.96	55639		0	367.388	2572.19			0	0			0	33.3333	0
s6	25	2.2223	0.205	2.0173	10	4	0.546448	8	19.5122	3.9657	0	12	33.3333	5.39981	3.29388	3.64311	7.32	0	366.076	2563.01		0	18.7614	131.354		1	0	0.495712			0	66.6667	0
s7	25	1.4865	0.3267	1.1598	25	3	0.218341	3	9.18274	2.58665	0	6	50	4.03633	9.24319	0.324563	13.74	0	402.807	28201.7		3.55005	43.8657	3071.17			0	0			0	50	0
s8	25	2.5226	0.5853	1.9373	17	9	0.827967	9	15.3767	4.64564	0	18	99.97	7.1355	4.30905	4.17726	10.87	0	8871.71	62113.4		3.30993	576.957	4039.44	1	1	1.70853	0.516182			0	50	0.0919963
s9	25	2.5226	0.6098	1.9128	30	10	0.669344	6	16.3988	3.13676	0	16	62.5	6.34266	5.92246	2.70158	14.94	0	2865.82	20064.4		0	174.758	1223.53	1		1.63988	0			0	37.5	0.0669344
s10	25	1.922	0.216	1.706	26	4	0.299401	12	18.5185	7.034	0	16	25	8.32466	6.95109	2.3018	13.36	0	686.552	4806.75		2.63272	37.0738	259.565			0	0			0	75	0
s11	25	2.2223	0.4623	1.76	21	10	0.848176	5	21.631	2.84091	0	15	66.6667	6.74976	5.30531	2.82735	11.79	0	7946.96	55639		0	367.388	2572.19			0	0			0	33.3333	0
s12	25	2.2223	0.205	2.0173	10	4	0.546448	9	19.5122	4.46141	0	13	30.7692	5.8498	3.29388	3.94671	7.32	0	366.076	2563.01		0	18.7614	131.354		1	0	0.495712			0	69.2308	0
s13	25	2.0121	0.1726	1.8395	7	4	0.966184	12	23.175	6.52351	0	16	25	7.95189	2.05755	7.77623	4.14	0	315.595	2209.57		3.55253	13.6179	95.3432			0	0			0	75	0
s14	25	2.0121	0.342	1.6701	20	10	0.704225	22	29.2398	13.1729	0	32	31.25	15.9038	7.0573	4.53431	14.2	0	439.5	3077.09		2.2197	15.0309	105.236			0	0			0	68.75	0
s15	25	1.4865	0.3267	1.1598	25	7	0.509461	23	21.4264	19.831	0	30	23.3333	20.1816	9.24319	0.757314	13.74	0	402.807	28201.7		1.08045	18.7996	1316.21			0	0			0	76.6667	0
s16	25	2.5226	0.5853	1.9373	17	9	0.827967	21	15.3767	10.8398	0	30	30	11.8925	4.30905	6.9621	10.87	0	8871.71	62113.4		1.41854	576.957	4039.44	1	1	1.70853	0.516182			0	70	0.0919963
s17	25	2.5226	0.6098	1.9128	30	13	0.870147	19	21.3185	9.93308	0	32	40.625	12.6853	5.92246	5.40316	14.94	0	2865.82	20064.4		2.14621	134.429	941.176	1		1.63988	0			0	59.375	0.0669344
s18	25	1.922	0.216	1.706	26	4	0.299401	12	18.5185	7.034	0	16	100	8.32466	6.95109	2.3018	13.36	0	686.552	4806.75		2.63272	37.0738	259.565			0	0			0	75	0
s19	25	2.2223	0.4623	1.76	21	10	0.848176	18	21.631	10.2273	0	28	44.465	12.5996	5.30531	5.27773	11.79	0	7946.96	55639		2.11503	367.388	2572.19			0	0			0	64.2857	0
s20	25	2.2223	0.205	2.0173	10	4	0.546448	18	19.5122	8.92282	0	22	18.1818	9.89965	3.29388	6.67904	7.32	0	366.076	2563.01		2.18678	18.7614	131.354		1	0	0.495712			0	81.8182	0
s21	25	2.0121	0.1726	1.8395	7	5	1.20773	18	28.9687	9.78527	0	23	21.7391	11.4308	2.05755	11.1783	4.14	0	315.595	2209.57		2.96044	10.8943	76.2745			0	0			0	78.2609	0
s22	25	2.0121	0.342	1.6701	20	13	0.915493	21	38.0117	12.5741	0	34	38.2353	16.8978	7.0573	4.8177	14.2	0	439.5	3077.09		3.02302	11.5622	80.951			0	0			0	61.7647	0
s23	25	2.2223	0.4623	1.76	21	10	0.848176	17	21.631	9.65909	0	27	37.037	12.1496	5.30531	5.08924	11.79	0	7946.96	55639		2.23944	367.388	2572.19			0	0			0	62.963	0
s24	25	1.4865	0.3267	1.1598	25	3	0.218341	13	9.18274	11.2088	0	16	18.75	10.7635	9.24319	0.324563	13.74	0	402.807	28201.7		0.819241	43.8657	3071.17			0	0			0	81.25	0
s25	25	2.5226	0.5853	1.9373	17	9	0.827967	19	15.3767	9.80746	0	28	32.1429	11.0997	4.30905	6.49796	10.87	0	8871.71	62113.4		1.56786	576.957	4039.44	1	1	1.70853	0.516182			0	67.8571	0.0919963
s26	25	2.5226	0.6098	1.9128	30	10	0.669344	16	16.3988	8.3647	0	26	38.4615	10.3068	5.92246	4.39007	14.94	0	2865.82	20064.4		1.96048	174.758	1223.53	1		1.63988	0			0	61.5385	0.0669344
s27	25	1.922	0.216	1.706	26	4	0.299401	12	18.5185	7.034	0	16	25	8.32466	6.95109	2.3018	13.36	0	686.552	4806.75		2.63272	37.0738	259.565			0	0			0	75	0
s28	25	2.2223	0.4623	1.76	21	7	0.593723	15	15.1417	8.52273	1	23	30.4348	10.3496	5.30531	4.33528	11.79	0.0848176	7946.96	55639		1.77662	524.84	3674.56			0	0			14.527	65.2174	0
s29	25	2.2223	0.205	2.0173	10	4	0.546448	18	19.5122	8.92282	0	22	18.1818	9.89965	3.29388	6.67904	7.32	0	366.076	2563.01		2.18678	18.7614	131.354		1	0	0.495712			0	81.8182	0
s30	25	2.0121	0.1726	1.8395	7	4	0.966184	11	23.175	5.97989	0	15	26.6667	7.4549	2.05755	7.29022	4.14	0	315.595	2209.57		3.87549	13.6179	95.3432			0	0			0	73.3333	0
s31	25	2.0121	0.342	1.6701	20	13	0.915493	13	38.0117	7.78397	0	26	50	12.9218	7.0573	3.68413	14.2	0	439.5	3077.09		0	11.5622	80.951			0	0			0	50	0
s32	25	2.2223	0.4623	1.76	21	10	0.848176	15	21.631	8.52273	0	25	40	11.2496	5.30531	4.71226	11.79	0	7946.96	55639		2.53803	367.388	2572.19			0	0			0	60	0
s33	25	2.0121	0.1726	1.8395	7	4	0.966184	11	23.175	5.97989	0	15	26.6667	7.4549	2.05755	7.29022	4.14	0	315.595	2209.57		3.87549	13.6179	95.3432			0	0			0	73.3333	0
s34	25	2.0121	0.342	1.6701	20	4	0.28169	13	11.6959	7.78397	0	17	23.5294	8.44888	7.0573	2.40885	14.2	0	439.5	3077.09		1.50256	37.5773	263.091			0	0			0	76.4706	0
s35	25	2.0121	0.1726	1.8395	7	8	1.93237	19	46.3499	10.3289	0	27	29.6296	13.4188	2.05755	13.1224	4.14	0	315.595	2209.57		0	6.80896	47.6716			0	0			0	70.3704	0
s36	25	2.0121	0.342	1.6701	20	13	0.915493	13	38.0117	7.78397	0	26	50	12.9218	7.0573	3.68413	14.2	0	439.5	3077.09		4.88333	11.5622	80.951			0	0			0	50	0
	25	2.11552	0.364389	1.75113	19.25	259	0.69841	med	20.8697	7.65116		med	39.8078	9.71584	5.45236	4.42351	11.2044	0.00235605	2895.25	23090.7		2.10662	164.522	1415.11	16		0.372045	0.112433			0.403528	63.7859	0.017659
s1	26	1.4865	0.3267	1.1598	25	3	0.218341	3	9.18274	2.58665	4	10	30	6.72721	9.24319	0.324563	13.74	0.291121	402.807	28201.7	12.97	3.55005	43.8657	3071.17			0	0			0	30	0
s2	26	2.5226	0.5853	1.9373	17	9	0.827967	9	15.3767	4.64564	1	19	47.3684	7.53191	4.30905	4.40933	10.87	0.0919963	8871.71	62113.4	12.32	3.30993	576.957	4039.44	1	1	1.70853	0.516182			0	47.3684	0.0919963
s3	26	2.5226	0.6098	1.9128	30	14	0.937082	6	22.9583	3.13676	1	21	66.6667	8.32474	5.92246	3.54582	14.94	0.0669344	2865.82	20064.4	12.29	0	124.827	873.949	1		1.63988	0			0	28.5714	0.0669344
s4	26	1.922	0.216	1.706	26	4	0.299401	12	18.5185	7.034	4	20	20	10.4058	6.95109	2.87725	13.36	0.299401	686.552	4806.75	20.08	2.63272	37.0738	259.565			0	0			0	60	0
s5	26	2.2223	0.4623	1.76	21	10	0.848176	16	21.631	9.09091	0	26	38.4615	11.6996	5.30531	4.90075	11.79	0	7946.96	55639	14.6	2.37941	367.388	2572.19			0	0			0	61.5385	0
s6	26	2.2223	0.205	2.0173	10	4	0.546448	12	19.5122	5.94855	1	17	23.5294	7.64973	3.29388	5.16108	7.32	0.136612	366.076	2563.01	14.39	3.28016	18.7614	131.354		1	0	0.495712			5.88235	70.5882	0
s7	26	1.4865	0.3267	1.1598	25	3	0.218341	13	9.18274	11.2088	2	18	150.986	12.109	9.24319	0.324563	13.74	0.14556	402.807	28201.7	12.97	0.819241	43.8657	3071.17			0	0			0	72.2222	0
s8	26	2.5226	0.5853	1.9373	17	9	0.827967	16	15.3767	8.25892	1	26	34.6154	10.3068	4.30905	6.03382	10.87	0.0919963	8871.71	62113.4	12.32	1.86183	576.957	4039.44	1	1	1.70853	0.516182			3.84615	61.5385	0.0919963
s9	26	2.5226	0.6098	1.9128	30	8	0.535475	21	13.1191	10.9787	1	30	26.6667	11.8925	5.92246	5.06546	14.94	0.0669344	2865.82	20064.4	12.29	1.19496	218.447	1529.41	1		1.63988	0			3.33333	70	0.0669344
s10	26	1.922	0.216	1.706	26	4	0.299401	18	18.5185	10.551	2	24	16.6667	12.487	6.95109	3.45269	13.36	0.149701	686.552	4806.75	20.08	1.75514	37.0738	259.565			0	0			0	75	0
s11	26	2.2223	0.4623	1.76	21	10	0.848176	20	21.631	11.3636	2	32	31.25	14.3995	5.30531	6.03169	11.79	0.169635	7946.96	55639	14.6	1.90353	367.388	2572.19			0	0			0	62.5	0
s12	26	2.2223	0.205	2.0173	10	4	0.546448	21	19.5122	10.41	4	29	13.7931	13.0495	3.29388	8.80419	7.32	0.546448	366.076	2563.01	14.39	1.87438	18.7614	131.354		1	0	0.495712			0	72.4138	0
s13	26	2.0121	0.1726	1.8395	7	4	0.966184	19	23.175	10.3289	1	24	16.6667	11.9278	2.05755	11.6643	4.14	0.241546	315.595	2209.57	12.88	2.2437	13.6179	95.3432			0	0			0	79.1667	0
s14	26	2.0121	0.342	1.6701	20	7	0.492958	17	20.4678	10.179	1	25	42.3578	12.4248	7.0573	3.54243	14.2	0.0704225	439.5	3077.09		2.01078	21.4727	150.338			0	0			0	68	0
s15	26	1.4865	0.3267	1.1598	25	3	0.218341	15	9.18274	12.9333	4	22	41.4765	14.7999	9.24319	0.324563	13.74	0.291121	402.807	28201.7	12.97	0.710009	43.8657	3071.17			0	0			0	68	0
s16	26	2.5226	0.5853	1.9373	17	9	0.827967	19	15.3767	9.80746	1	29	31.0345	11.4961	4.30905	6.73003	10.87	0.0919963	8871.71	62113.4	12.32	1.56786	576.957	4039.44	1	1	1.70853	0.516182			0	65.5172	0.0919963
s17	26	2.5226	0.6098	1.9128	30	8	0.535475	16	13.1191	8.3647	1	25	32	9.91041	5.92246	4.22122	14.94	0.0669344	2865.82	20064.4	12.29	1.56838	218.447	1529.41	1		1.63988	0			0	64	0.0669344
s18	26	1.922	0.216	1.706	26	4	0.299401	12	18.5185	7.034	4	20	150.986	10.4058	6.95109	2.87725	13.36	0.299401	686.552	4806.75	20.08	2.63272	37.0738	259.565			0	0			0	60.3	0
s19	26	2.2223	0.4623	1.76	21	7	0.593723	13	15.1417	7.38636	0	20	150.986	8.99969	5.30531	3.7698	11.79	0	7946.96	55639	14.65	2.04995	524.84	3674.56			0	0			0	65	0
s20	26	2.2223	0.205	2.0173	10	4	0.546448	16	19.5122	7.93139	3	23	17.3913	10.3496	3.29388	6.98264	7.32	0.409836	366.076	2563.01	14.39	2.46012	18.7614	131.354		1	0	0.495712			0	69.5652	0
s21	26	2.0121	0.1726	1.8395	7	4	0.966184	24	23.175	13.047	1	29	76.3654	14.4128	2.05755	14.0944	4.14	0.241546	315.595	2209.57	12.88	1.77626	13.6179	95.3432			0	0			0	82.7586	0
s22	26	2.0121	0.342	1.6701	20	8	0.56338	20	23.3918	11.9753	1	29	27.5862	14.4128	7.0573	4.10922	14.2	0.0704225	439.5	3077.09		1.95333	18.7886	131.545			0	0			0	68.9655	0
s23	26	2.2223	0.4623	1.76	21	10	0.848176	16	21.631	9.09091	0	26	38.4615	11.6996	5.30531	4.90075	11.79	0	7946.96	55639	14.64	2.37941	367.388	2572.19			0	0			0	61.5385	0
s24	26	1.4865	0.3267	1.1598	25	3	0.218341	14	9.18274	12.071	0	17	17.6471	11.4363	9.24319	0.324563	13.74	0	402.807	28201.7	12.97	0.760724	43.8657	3071.17			0	0			0	82.3529	0
s25	26	2.5226	0.5853	1.9373	17	9	0.827967	17	15.3767	8.7751	1	27	33.3333	10.7032	4.30905	6.26589	10.87	0.0919963	8871.71	62113.4	12.32	1.75231	576.957	4039.44	1	1	1.70853	0.516182			0	62.963	0.0919963
s26	26	2.5226	0.6098	1.9128	30	6	0.401606	18	9.83929	9.41029	1	25	24	9.91041	5.92246	4.22122	14.94	0.0669344	2865.82	20064.4	12.29	1.04559	291.263	2039.21	1		1.63988	0			0	72	0.0669344
s27	26	1.922	0.216	1.706	26	4	0.299401	21	18.5185	12.3095	3	28	14.2857	14.5682	6.95109	4.02814	13.36	0.224551	686.552	4806.75	20.08	1.50441	37.0738	259.565			0	0			0	75	0
s28	26	2.2223	0.4623	1.76	21	6	0.508906	15	12.9786	8.52273	0	21	28.5714	9.44967	5.30531	3.9583	11.79	0	7946.96	55639	14.63	1.52282	612.313	4286.98			0	0			0	71.4286	0
s29	26	2.2223	0.205	2.0173	10	4	0.546448	18	19.5122	8.92282	3	25	16	11.2496	3.29388	7.58982	7.32	0.409836	366.076	2563.01	14.39	2.18678	18.7614	131.354		1	0	0.495712			0	72	0
s30	26	2.0121	0.1726	1.8395	7	4	0.966184	11	23.175	5.97989	1	16	25	7.95189	2.05755	7.77623	4.14	0.241546	315.595	2209.57	12.88	3.87549	13.6179	95.3432			0	0			0	68.75	0
s31	26	2.0121	0.342	1.6701	20	5	0.352113	15	14.6199	8.9815	1	21	23.8095	10.4369	7.0573	2.97564	14.2	0.0704225	439.5	3077.09	8.55	1.62778	30.0618	210.473			0	0			0	71.4286	0
s32	26	2.2223	0.4623	1.76	21	5	0.424088	18	10.8155	10.2273	3	26	19.2308	11.6996	5.30531	4.90075	11.79	0.254453	7946.96	55639	18.9	1.05751	734.776	5144.38			0	0			7.72211	69.2308	0
s33	26	2.0121	0.1726	1.8395	7	4	0.966184	19	23.175	10.3289	1	24	16.6667	11.9278	2.05755	11.6643	4.14	0.241546	315.595	2209.57	12.88	2.2437	13.6179	95.3432			0	0			0	79.1667	0
s34	26	2.0121	0.342	1.6701	20	12	0.84507	4	35.0877	2.39507	1	17	70.5882	8.44888	7.0573	2.40885	14.2	0.0704225	439.5	3077.09	8.55	14.65	12.5258	87.6969			0	0			0	23.5294	0
s35	26	2.0121	0.1726	1.8395	7	4	0.966184	11	23.175	5.97989	1	16	25	7.95189	2.05755	7.77623	4.14	0.241546	315.595	2209.57	12.88	3.87549	13.6179	95.3432			0	0			0	68.75	0
s36	26	2.0121	0.342	1.6701	20	13	0.915493	3	38.0117	1.7963	1	17	76.4706	8.44888	7.0573	2.40885	14.2	0.0704225	439.5	3077.09	8.55	21.1611	11.5622	80.951			0	0			0	17.6471	0
	26	2.11552	0.364389	1.75113	19.25	229	0.612485	med	18.3522	8.58312		med	42.1088	10.8779	5.45236	5.01241	11.2044	0.161757	2895.25	23090.7		2.86604	186.006	1609.4	24		0.372045	0.112433			0.577332	63.8555	0.017659
s1	27	2.2051	0.093	2.1121	10	0	0	13	0	6.15501	0	13	0	5.89542	2.97492	4.36986	6.56	0	0	0		21.8953	0	0			0	0	1	387	0	100	0
s2	27	2.3541	0.312	2.0421	18	0	0	19	0	9.30415	0	19	0	8.07103	4.83837	3.92694	11.39	0	0	0		30.8265	0	0			0	0			0	100	0
s3	27	2.3541	0.246	2.1081	17	5	0.574713	16	20.3252	7.58977	0	21	23.8095	8.92061	3.69568	5.68231	8.7	0	0	0		2.67797	0	0			0	0			0	76.1905	0
s4	27	2.5031	0.389	2.1141	24	1	0.0814996	12	2.57069	5.67617	0	13	7.69231	5.19356	4.90192	2.65202	12.27	0	397.508	2783.07		0.452892	154.631	1082.61			0	0		387	0	92.3077	0
s5	27	2.2051	0.3	1.9051	15	0	0	15	0	7.8736	0	15	0	6.80241	4.46238	3.36143	9.84	0	0	0		13.5056	0	0			0	0		387	0	100	0
s6	27	2.2051	0.329	1.8761	13	5	0.523013	18	15.1976	9.59437	0	23	21.7391	10.4304	4.3354	5.30516	9.56	0	0	0		1.58401	0	0			0	0		387	0	78.2609	0
s7	27	2.2051	0.405	1.8001	18	2	0.207254	11	4.93827	6.11077	0	13	15.3846	5.89542	4.37622	2.9706	9.65	0	1177	8240.58		0.808126	238.343	1668.72			0	0			0	84.6154	0
s8	27	2.2051	0.476	1.7291	30	1	0.0647249	13	2.10084	7.51836	0	14	7.14286	6.34892	7.00648	1.99815	15.45	0	1109.59	7768.57		0.279428	528.166	3697.84			0	0			0	92.8571	0
s9	27	2.2051	0.377	1.8281	25	0	0	15	0	8.20524	0	15	0	6.80241	5.75484	2.6065	12.69	0	0	0		0	0	0			0	0			0	100	0
s10	27	2.071	0.27	1.801	17	1	0.0833333	11	3.7037	6.10772	0	12	8.33333	5.7943	5.7943	2.071	12	0	513.147	3592.7		0.606397	138.55	970.028			0	0			0	91.6667	0
s11	27	2.6521	0.407	2.2451	24	5	0.393701	13	12.285	5.79039	0	18	27.7778	6.78707	4.78866	3.75888	12.7	0	679.194	4755.24		2.12162	55.2864	387.077			0	0			0	72.2222	0
s12	27	2.549	0.29	2.259	23	2	0.210526	19	6.89655	8.4108	0	21	9.52381	8.23852	3.72695	5.63463	9.5	0	408.252	2858.3		0.819964	59.1965	414.453	2		6.89655	0			0	90.4762	0.210526
s13	27	2.6521	0.405	2.2471	30	5	0.362845	13	12.3457	5.78523	0	18	27.7778	6.78707	5.19588	3.46428	13.78	0	366.804	2568.11		2.134	29.7111	208.017			0	0			0	72.2222	0
s14	27	2.5031	0.232	2.2711	15	7	1.61663	13	30.1724	5.7241	0	20	35	7.99009	1.72985	11.5617	4.33	0	593.421	4154.72		5.27112	19.6677	137.699			0	0			0	140.446	0
s15	27	2.6521	0.429	2.2231	28	4	0.349345	19	9.32401	8.54662	0	23	17.3913	8.67237	4.31733	5.32736	11.45	0	511.727	3582.75		1.09096	54.8827	384.25			0	0			2.8794	82.6087	0
s16	27	2.8011	0.637	2.1641	12	3	0.361882	16	4.70958	7.39337	0	19	15.7895	6.78305	2.95955	6.41989	8.29	0	1623.47	11366.4		0.637	344.716	2413.46			0	0			0	84.2105	0
s17	27	3.0991	1.1	1.9991	56	8	0.307811	12	7.27273	6.0027	1	21	38.0952	6.77616	8.38631	2.50408	25.99	0.0384763	3867.16	27075.1		1.21158	531.735	3722.83	2		1.81818	0			4.7619	57.1429	0.0769527
s18	27	2.9501	0.746	2.2041	34	12	0.658256	15	16.0858	6.8055	0	27	44.4444	9.15223	6.17945	4.36932	18.23	0	2933.2	20536.2		2.36365	182.347	1276.67		2	0	0.9074			0	100	0
s19	27	2.8011	0.766	2.0351	20	8	1.22888	18	10.4439	8.84477	0	26	30.7692	9.28207	2.32409	11.1872	6.51	0	1037.18	7261.64		1.18079	99.3105	695.302			0	0			0	69.2308	0
s20	27	2.2051	0.093	2.1121	10	7	1.06707	31	75.2688	14.6773	0	38	18.4211	17.2328	2.97492	12.7734	6.56	0	0	0		5.12823	0	0			0	0	1	387	0	81.5789	0
s21	27	2.3541	0.312	2.0421	18	6	0.526778	13	19.2308	6.366	0	19	31.5789	8.07103	4.83837	3.92694	11.39	0	0	0		3.02086	0	0			0	0			0	68.4211	0
s22	27	2.3541	0.246	2.1081	17	5	0.574713	15	20.3252	7.11541	0	20	25	8.49582	3.69568	5.41172	8.7	0	0	0		2.8565	0	0			0	0			0	75	0
s23	27	2.5031	0.389	2.1141	24	3	0.244499	11	7.71208	5.20316	0	14	21.4286	5.59306	4.90192	2.85602	12.27	0	397.508	2783.07		1.48219	51.5435	360.871			0	0		387	0	78.5714	0
s24	27	2.2051	0.3	1.9051	15	5	0.50813	32	16.6667	16.797	0	37	13.5135	16.7793	4.46238	8.29153	9.84	0	0	0		0.99224	0	0			0	0		387	0	86.4865	0
s25	27	2.2051	0.329	1.8761	13	9	0.941423	33	27.3556	17.5897	0	42	21.4286	19.0468	4.3354	9.68768	9.56	0	0	0		1.55521	0	0			0	0		387	0	78.5714	0
s26	27	2.2051	0.405	1.8001	18	2	0.207254	29	4.93827	16.1102	0	31	6.45161	14.0583	4.37622	7.08374	9.65	0	1177	8240.58		0.30653	238.343	1668.72			0	0			0	93.5484	0
s27	27	2.2051	0.476	1.7291	30	2	0.12945	31	4.20168	17.9284	0	33	6.06061	14.9653	7.00648	4.70992	15.45	0	1109.59	7768.57		0.234359	264.083	1848.92			0	0			0	93.9394	0
s28	27	2.2051	0.377	1.8281	25	3	0.236407	41	7.95756	22.4277	1	45	6.66667	20.4072	5.75484	7.8195	12.69	0.0788022	0	0		0.35481	0	0			0	0			2.22222	91.1111	0
s29	27	2.071	0.27	1.801	17	2	0.166667	29	7.40741	16.1022	0	31	6.45161	14.9686	5.7943	5.35008	12	0	513.147	3592.7		0.460026	69.2748	485.014			0	0			0	93.5484	0
s30	27	2.6521	0.407	2.2451	24	5	0.393701	24	12.285	10.6899	0	29	17.2414	10.9347	4.78866	6.05598	12.7	0	679.194	4755.24		1.14921	55.2864	387.077			0	0			0	82.7586	0
s31	27	2.549	0.29	2.259	23	5	0.526316	43	17.2414	19.035	0	48	10.4167	18.8309	3.72695	12.8792	9.5	0	408.252	2858.3		0.905774	23.6786	165.781	2		6.89655	0			0	89.5833	0.210526
s32	27	2.6521	0.405	2.2471	30	2	0.145138	21	4.93827	9.34538	0	23	8.69565	8.67237	5.19588	4.42658	13.78	0	366.804	2568.11		0.528419	74.2778	520.041			0	0			0	91.3043	0
s33	27	2.5031	0.232	2.2711	15	7	1.61663	21	30.1724	9.24662	0	28	25	11.1861	1.72985	16.1863	4.33	0	593.421	4154.72		3.26307	19.6677	137.699			0	0			0	75	0
s34	27	2.6521	0.429	2.2231	28	4	0.349345	19	9.32401	8.54662	0	23	17.3913	8.67237	4.31733	5.32736	11.45	0	511.727	3582.75		1.09096	54.8827	384.25			0	0			0	82.6087	0
s35	27	2.8011	0.637	2.1641	12	3	0.361882	18	4.70958	8.31755	0	21	14.2857	7.49705	2.95955	7.09567	8.29	0	1623.47	11366.4		0.566222	344.716	2413.46			0	0			0	85.7143	0
s36	27	3.0991	1.1	1.9991	56	6	0.230858	27	5.45455	13.5061	0	33	18.1818	10.6483	8.38631	3.93499	25.99	0	3867.16	27075.1		0.403859	708.98	4963.77	2		1.81818	0			0	81.8182	0.0769527
s37	27	2.9501	0.746	2.2041	34	6	0.329128	28	8.0429	12.7036	0	34	17.6471	11.525	6.17945	5.50211	18.23	0	2933.2	20536.2		0.633119	364.694	2553.33		2	0	0.9074			0	82.3529	0
S38	27	2.8011	0.766	2.0351	20	8	1.22888	29	10.4439	14.2499	0	37	21.6216	13.2091	2.32409	15.9202	6.51	0	1037.18	7261.64		0.732907	99.3105	695.302			0	0			0	78.3784	0
	27	2.48277	0.432053	2.05072	22.5789	159	0.442334	med	11.896	10.0894			16.7935	10.0373	4.61835	6.16869	11.5205	0.00308628	800.929	5607.54		3.02977	126.455	885.347	8		0.45867	0.0477579			0.259566	86.1777	0.0151305
s1	28	2.9501	0.303	2.6471	9	5	1.45349	15	16.5017	5.66658	0	20	0	6.77943	1.16606	17.1517	3.44	0	923	6442.21	10.57	2.9121	55.9338	390.398			0	0			0	75	0
s2	28	3.594	0.649	2.945	4	12	2.66075	38	18.49	12.9032	0	50	24	13.9121	1.25487	39.8448	4.51	0	984.81	6894.94	4.85	1.43297	53.2618	372.902	2		3.08166	0			0	76	0.443459
s3	28	2.3541	0.257	2.0971	13	2	0.352113	40	7.7821	19.074	0	42	4.7619	17.8412	2.41281	17.4071	5.68	0	811.151	5679.1		0.407996	104.233	729.765	4	4	15.5642	1.9074			0	95.2381	0.704225
s4	28	2.6521	0.415	2.2371	18	5	0.538793	28	12.0482	12.5162	0	33	15.1515	12.443	3.49911	9.43096	9.28	0	740.055	5181.35	7.3	0.962608	61.4246	430.052			0	0			0	84.8485	0
s5	28	2.5031	0.564	1.9391	22	6	0.544465	40	10.6383	20.6281	1	47	12.766	18.7767	4.40254	10.6757	11.02	0.0907441	909.2	6365.56	4.5	0.515718	85.4648	598.363	2	2	3.5461	1.03141			15.127	85.1064	0.181488
s6	28	2.5031	0.517	1.9861	20	5	0.598802	40	9.67118	20.14	0	45	11.1111	17.9777	3.33586	13.4898	8.35	0	810.86	5677.06	4.9	0.480198	83.8429	587.009	2	2	3.86847	1.007			0	88.8889	0.239521
s7	28	2.8011	0.468	2.3331	14	7	1.55211	45	14.9573	19.2876	0	52	13.4615	18.5641	1.61008	32.2965	4.51	0	571.932	4004.26	4.8	0.775484	38.2377	267.714			0	0			0	86.5385	0
s8	28	2.6521	0.543	2.1091	26	8	0.591279	38	14.733	18.0172	0	46	17.3913	17.3447	5.10162	9.01675	13.53	0	511.545	3581.47	16.77	0.817718	34.7211	243.093			0	0			0	82.6087	0
s9	28	1.845	0.193	1.652	14	7	1.01597	43	36.2694	26.0291	0	50	14	27.1003	3.73442	13.389	6.89	0	684.221	4790.43	14.39	1.39342	18.865	132.079			0	0			0	86	0
s10	28	2.2051	0.494	1.7111	27	2	0.17301	38	4.04858	22.2079	0	40	5	18.1398	5.24239	7.6301	11.56	0	645.249	4517.58	4.7	0.182303	159.377	1115.84			0	0			0	95	0
s11	28	2.8011	0.548	2.2531	30	12	0.870827	18	21.8978	7.98899	0	30	0	10.7101	4.9195	6.09819	13.78	0	491.403	3440.46	11.02	2.741	22.4407	157.114		2	0	0.887666			0	60	0
s12	28	3.0991	0.433	2.6661	22	0	0	31	0	11.6275	0	31	0	10.0029	3.68494	8.41262	11.42	0	0	0	14.6	35.705	0	0			0	0			0	100	0
s13	28	2.5031	0.653	1.8501	21	17	1.24542	13	26.0337	7.02665	0	30	0	11.9851	5.45324	5.50132	13.65	0	1983.24	13885.3	9.07	3.70499	76.1799	533.357		2	0	1.08102			0	43.3333	0
s14	28	2.8011	0.488	2.3131	16	9	0.868726	15	18.4426	6.4848	0	24	37.5	8.56806	3.69855	6.48903	10.36	0	292.576	2048.41	16.76	2.84398	15.8641	111.07	2	2	4.09836	0.864641			0	62.5	0.19305
s15	28	3.0991	0.557	2.5421	30	3	0.249377	11	5.386	4.32713	0	14	21.4286	4.51744	3.88177	3.6066	12.03	0	571.75	4002.99	4.92	1.2447	106.155	743.222			0	0			0	78.5714	0
s16	28	2.9501	0.303	2.6471	9	5	1.45349	32	16.5017	12.0887	0	37	13.5135	12.5419	1.16606	31.7307	3.44	0	923	6442.21	10.57	1.36505	55.9338	390.398			0	0			0	86.4865	0
s17	28	3.594	0.649	2.945	4	2	0.443459	33	3.08166	11.2054	0	35	5.71429	9.73845	1.25487	27.8914	4.51	0	984.81	6894.94	4.23	0.275015	319.571	2237.41	2		3.08166	0			0	94.2857	0.443459
s18	28	2.3541	0.257	2.0971	13	9	1.58451	29	35.0195	13.8286	0	38	4.5	16.1421	2.41281	15.7493	5.68	0	811.151	5679.1	14.6	2.53239	23.1629	162.17	4	4	15.5642	1.9074			0	76.3158	0.704225
s19	28	2.6521	0.415	2.2371	18	5	0.538793	31	12.0482	13.8572	0	36	13.8889	13.5741	3.49911	10.2883	9.28	0	740.055	5181.35	7.3	0.869452	61.4246	430.052			0	0			0	86.1111	0
s20	28	2.5031	0.564	1.9391	22	11	0.998185	41	19.5035	21.1438	0	52	21.1538	20.7742	4.40254	11.8114	11.02	0	909.2	6365.56	4.82	0.922423	46.6172	326.38	2	2	3.5461	1.03141			0	78.8462	0.181488
s21	28	2.5031	0.517	1.9861	20	5	0.598802	29	9.67118	14.6015	0	34	14.7059	13.5832	3.33586	10.1923	8.35	0	810.86	5677.06	4.6	0.662342	83.8429	587.009	2	2	3.86847	1.007			0	85.2941	0.239521
s22	28	2.8011	0.468	2.3331	14	7	1.55211	24	14.9573	10.2867	0	31	22.5806	11.0671	1.61008	19.2537	4.51	0	571.932	4004.26	8.89	1.45403	38.2377	267.714			0	0			0	77.4194	0
s23	28	2.6521	0.543	2.1091	26	8	0.591279	43	14.733	20.3878	0	51	15.6863	19.23	5.10162	9.99683	13.53	0	511.545	3581.47	16.77	0.722635	34.7211	243.093			0	0			0	84.3137	0
s24	28	1.845	0.193	1.652	14	7	1.01597	45	36.2694	27.2397	0	52	13.4615	28.1843	3.73442	13.9245	6.89	0	684.221	4790.43	14.39	1.33149	18.865	132.079			0	0			0	86.5385	0
s25	28	2.2051	0.494	1.7111	27	8	0.692042	44	16.1943	25.7145	0	52	15.3846	23.5817	5.24239	9.91913	11.56	0	645.249	4517.58	30.5	0.629775	39.8441	278.961			0	0			0	84.6154	0
s26	28	2.8011	0.548	2.2531	30	4	0.290276	12	7.29927	5.326	1	17	23.5294	6.06904	4.9195	3.45564	13.78	0.0725689	491.403	3440.46	11.02	1.3705	67.3222	471.343		2	0	0.887666			5.88235	70.5882	0
s27	28	3.0991	0.433	2.6661	22	3	0.262697	43	6.92841	16.1284	0	46	6.52174	14.843	3.68494	12.4832	11.42	0	0	0		0.429577	0	0			0	0			0	93.4783	0
s28	28	2.5031	0.653	1.8501	21	2	0.14652	38	3.06279	20.5394	0	40	5	15.9802	5.45324	7.33509	13.65	0	1983.24	13885.3	9.07	0.149117	647.529	4533.54		2	0	1.08102			0	95	0
s29	28	2.8011	0.488	2.3131	16	9	0.868726	35	18.4426	15.1312	0	44	0	15.7081	3.69855	11.8966	10.36	0	292.576	2048.41	16.76	1.21885	15.8641	111.07	2	2	4.09836	0.864641			0	79.5455	0.19305
s30	28	3.0991	0.557	2.5421	30	6	0.498753	41	10.772	16.1284	0	47	12.766	15.1657	3.88177	12.1079	12.03	0	571.75	4002.99		0.66789	53.0775	371.611			0	0			0	87.234	0
s31	28	3.594	0.649	2.945	4	5	1.10865	36	7.70416	12.2241	0	41	12.1951	11.4079	1.25487	32.6727	4.51	0	984.81	6894.94	14.6	0.630243	127.828	894.964	2		3.08166	0			0	87.8049	0.443459
s32	28	2.3541	0.257	2.0971	13	9	1.58451	49	35.0195	23.3656	0	58	15.5172	24.6379	2.41281	24.0383	5.68	0	811.151	5679.1		1.49876	23.1629	162.17	4	4	15.5642	1.9074			0	84.4828	0.704225
s33	28	2.6521	0.415	2.2371	18	5	0.538793	48	12.0482	21.4563	0	53	9.43396	19.9842	3.49911	15.1467	9.28	0	740.055	5181.35	9.3	0.561521	61.4246	430.052			0	0			0	90.566	0
s34	28	2.5031	0.564	1.9391	22	6	0.544465	42	10.6383	21.6595	0	48	12.5	19.1762	4.40254	10.9028	11.02	0	909.2	6365.56		0.49116	85.4648	598.363	2	2	3.5461	1.03141			0	87.5	0.181488
s35	28	2.5031	0.517	1.9861	20	5	0.598802	47	9.67118	23.6645	0	52	9.61538	20.7742	3.33586	15.5882	8.35	0	810.86	5677.06		0.408679	83.8429	587.009	2	2	3.86847	1.007			0	90.3846	0.239521
s36	28	2.8011	0.468	2.3331	14	7	1.55211	48	14.9573	20.5735	0	55	12.7273	19.6351	1.61008	34.1598	4.51	0	571.932	4004.26	5.6	0.727017	38.2377	267.714			0	0			0	87.2727	0
s37	28	2.6521	0.543	2.1091	26	8	0.591279	41	14.733	19.4396	0	49	16.3265	18.4759	5.10162	9.6048	13.53	0	511.545	3581.47	16.77	0.757885	34.7211	243.093			0	0			0	83.6735	0
	28	2.69089	0.472133		19.0667	236	0.831603	med	14.46	14.2617			12.2512	14.3108	3.55985	13.3627	9.334	0.00441387	728.733	5100.74	12.2955	2.04854	61.0667	427.465	34		2.01059	0.451942			5.28	83.1727	0.11745
s1	29	1.738	0.4061	1.3319	36	7	0.504323	20	17.2371	15.0161	0	27	25.9259	15.5351	7.98619	3.38084	13.88	0	1341.53	9392.42	18.6	1.14791	77.8277	544.894			0	0			0	74.0741	0
s2	29	0.4941	0.06224	0.43186	6	1	0.564972	21	16.0668	48.6269	0	22	4.54545	44.5254	3.58227	6.14136	1.77	0			14.98	0.330411	0	0			0	0			0	95.4545	0
s3	29	1.8323	0.4012	1.4311	37	8	0.628881	21	19.9402	14.674	0	29	27.5862	15.8271	6.94264	4.17709	12.721	0	1761.11	12330	20.13	1.35888	88.3195	618.35		2	0	1.39753			0	72.4138	0
s4	29	0.36	0.089	0.271	1	5	0.397772	24	56.1798	88.5609	0	29	17.2414	80.5556	34.9167	0.830549	12.57	0	275.261	4769.52	18.5	0.634363	4.89965	84.8975			0	0	3	140	0	82.7586	0
s5	29	0.3147	0.065	0.2497	3	1	1.06952	18	15.3846	72.0865	0	19	5.26316	60.375	2.97108	6.39497	0.935	0	340.205	5894.84	18.9	0.213419	22.1133	383.164			0	0	0	246	0	94.7368	0
s6	29	1.7868	0.2407	1.5461	17	4	0.340426	31	16.6182	20.0504	0	35	11.4286	19.5881	6.576	5.32238	11.75	0	458.66	3211.22		0.828819	27.5999	193.235			0	0			0	88.5714	0
s7	29	1.921	0.197	1.724	21	1	0.0918274	13	5.07614	7.5406	0	14	7.14286	7.28787	5.66892	2.46961	10.89	0	463.395	3244.36	11.83	0.673175	91.2888	639.14			0	0			0	92.8571	0
s8	29	1.921	0.232	1.689	17	5	0.563698	15	21.5517	8.88099	0	20	25	10.4112	4.61739	4.33145	8.87	0	478.765	3351.97	19.85	2.42672	22.2147	155.532			0	0			0	75	0
s9	29	2.0872	0.3627	1.7245	11	0	0	11	0	6.37866	0	11	0	5.27022	3.24837	3.38631	6.78	0	229.858	1609.31	14.96	0					0	0			0	100	0
s10	29	2.2223	0.1917	2.0306	12	2	0.269906	18	10.433	8.86438	0	20	10	8.99969	3.33438	5.99811	7.41	0	371.685	2602.28	12.2	1.17695	35.626	249.428			0	0	1	246	0	90	0
s11	29	1.738	0.4061	1.3319	36	2	0.144092	16	4.9249	12.0129	0	18	11.1111	10.3567	7.98619	2.25389	13.88	0	1341.53	9392.42	18.5	0.409967	272.397	1907.13			0	0			0	88.8889	0
s12	29	0.4941	0.06224	0.43186	6	1	0.564972	18	16.0668	41.6802	0	19	5.26316	38.4538	3.58227	5.3039	1.77	0				0.385479	0	0			0	0			0	94.7368	0
s13	29	1.8323	0.4012	1.4311	37	8	0.628881	20	19.9402	13.9753	0	28	28.5714	15.2813	6.94264	4.03305	12.721	0	1761.11	12330	20.13	1.42682	88.3195	618.35		2	0	1.39753			0	71.4286	0
s14	29	0.36	0.089	0.271	1	2	0.159109	21	22.4719	77.4908	0	23	8.69565	63.8889	34.9167	0.658711	12.57	0	275.261	4769.52		0.289995	12.2491	212.244			0	0	3	140	0	91.3043	0
s15	29	0.3147	0.065	0.2497	3	1	1.06952	17	15.3846	68.0817	0	18	5.55556	57.1973	2.97108	6.0584	0.935	0	340.205	5894.84	22.83	0.225973	22.1133	383.164			0	0	0	246	0	94.4444	0
s16	29	1.7868	0.2407	1.5461	17	4	0.340426	17	16.6182	10.9954	0	21	19.0476	11.7529	6.576	3.19343	11.75	0	458.66	3211.22	14.92	1.51138	27.5999	193.235			0	0			0	80.9524	0
s17	29	1.921	0.197	1.724	21	1	0.0918274	4	5.07614	2.32019	0	5	20	2.60281	5.66892	0.882002	10.89	0	463.395	3244.36	11.83	2.18782	91.2888	639.14			0	0			0	80	0
s18	29	1.921	0.232	1.689	17	2	0.225479	6	8.62069	3.5524	0	8	25	4.1645	4.61739	1.73258	8.87	0	478.765	3351.97	19.85	2.42672	55.5367	388.829			0	0			0	75	0
s19	29	2.0872	0.3627	1.7245	11	0	0	6	0	3.47927	0	6	0	2.87466	3.24837	1.84708	6.78	0	229.858	1609.31		0					0	0			0	100	0
s20	29	2.2223	0.1917	2.0306	12	2	0.269906	8	10.433	3.93972	0	10	20	4.49984	3.33438	2.99906	7.41	0	371.685	2602.28	12.2	2.64815	35.626	249.428			0	0	1	246	0	80	0
s21	29	1.738	0.4061	1.3319	36	7	0.504323	7	17.2371	5.25565	0	14	50	8.05524	7.98619	1.75303	13.88	0	1341.53	9392.42	18.92	3.27973	77.8277	544.894			0	0			0	50	0
s22	29	0.4941	0.06224	0.43186	6	1	0.564972	2	16.0668	4.63113	0	3	33.3333	6.07165	3.58227	0.837458	1.77	0			14.9	3.46931	0	0			0	0			0	66.6667	0
s23	29	1.8323	0.4012	1.4311	37	8	0.628881	7	19.9402	4.89134	0	15	53.3333	8.18643	6.94264	2.16056	12.721	0	1761.11	12330	20.13	0	88.3195	618.35		2	0	1.39753			0	46.6667	0
s24	29	0.36	0.089	0.271	1	5	0.397772	2	56.1798	7.38007	0	7	71.4286	19.4444	34.9167	0.200477	12.57	0	275.261	4769.52		7.61236	4.89965	84.8975			0	0	3	140	0	28.5714	0
s25	29	0.3147	0.065	0.2497	3	1	1.06952	2	15.3846	8.00961	0	3	33.3333	9.53289	2.97108	1.00973	0.935	0	340.205	5894.84	22.83	1.92077	22.1133	383.164			0	0	0	246	0	66.6667	0
s26	29	1.7868	0.2407	1.5461	17	2	0.170213	3	8.3091	1.94037	1	6	33.3333	3.35796	6.576	0.912409	11.75	0.0851064	458.66	3211.22	14.89	4.28223	55.1997	386.47			0	0			16.6667	50	0
s27	29	1.921	0.197	1.724	21	1	0.0918274	4	5.07614	2.32019	0	5	20	2.60281	5.66892	0.882002	10.89	0	463.395	3244.36	11.83	2.18782	91.2888	639.14			0	0			0	80	0
s28	29	1.921	0.232	1.689	17	5	0.563698	6	21.5517	3.5524	0	11	45.4545	5.72618	4.61739	2.3823	8.87	0	478.765	3351.97	19.85	6.06681	22.2147	155.532			0	0			0	54.5455	0
s29	29	2.0872	0.3627	1.7245	11	0	0	6	0	3.47927	0	6	0	2.87466	3.24837	1.84708	6.78	0	229.858	1609.31		0					0	0			0	100	0
s30	29	2.2223	0.1917	2.0306	12	2	0.269906	8	10.433	3.93972	0	10	20	4.49984	3.33438	2.99906	7.41	0	371.685	2602.28	12.2	2.64815	35.626	249.428			0	0	1	246	0	80	0
s31	29	2.0872	0.3418	1.7454	13	4	0.480769	2	11.7028	1.14587	0	6	66.6667	2.87466	3.9862	1.50519	8.32	0	712.921	4991.37	20.51	10.213	60.9191	426.513			0	0			0	33.3333	0
s32	29	1.738	0.4061	1.3319	36	7	0.504323	7	17.2371	5.25565	0	14	50	8.05524	7.98619	1.75303	13.88	0	1341.53	9392.42	18.69	3.27973	77.8277	544.894			0	0			0	50	0
s33	29	0.4941	0.06224	0.43186	6	1	0.564972	2	16.0668	4.63113	0	3	33.3333	6.07165	3.58227	0.837458	1.77	0				3.46931	0	0			0	0			0	66.6667	0
s34	29	1.8323	0.4012	1.4311	37	8	0.628881	7	19.9402	4.89134	0	15	53.3333	8.18643	6.94264	2.16056	12.721	0	1761.11	12330	20.13	4.07663	88.3195	618.35		2	0	1.39753			0	46.6667	0
s35	29	0.36	0.089	0.271	1	5	0.397772	2	56.1798	7.38007	0	7	71.4286	19.4444	34.9167	0.200477	12.57	0	275.261	4769.52		7.61236	4.89965	84.8975			0	0	3	140	0	28.5714	0
s36	29	0.3147	0.065	0.2497	3	1	1.06952	1	15.3846	4.00481	0	2	50	6.35526	2.97108	0.673155	0.935	0	340.205	5894.84	22.83	3.84154	22.1133	383.164			0	0	0	246	0	50	0
s38	29	1.7868	0.2407	1.5461	17	4	0.340426	3	16.6182	1.94037	0	7	57.1429	3.91762	6.576	1.06448	11.75	0	458.66	3211.22		8.56446	27.5999	193.235			0	0			0	42.8571	0
s39	29	1.921	0.197	1.724	21	1	0.0918274	4	5.07614	2.32019	0	5	20	2.60281	5.66892	0.882002	10.89	0	463.395	3244.36	11.83	2.18782	91.2888	639.14			0	0			0	80	0
s40	29	1.921	0.232	1.689	17	5	0.563698	6	21.5517	3.5524	0	11	45.4545	5.72618	4.61739	2.3823	8.87	0	478.765	3351.97	19.85	6.06681	22.2147	155.532			0	0			0	54.5455	0
s41	29	2.0872	0.3627	1.7245	11	0	0	6	0	3.47927	0	6	0	2.87466	3.24837	1.84708	6.78	0	229.858	1609.31	14.88	0					0	0			0	100	0
s42	29	2.2223	0.1917	2.0306	12	2	0.269906	8	10.433	3.93972	0	10	20	4.49984	3.33438	2.99906	7.41	0	371.685	2602.28	12.2	2.64815	35.626	249.428			0	0	1	246	0	80	0
s43	29	2.0872	0.3418	1.7454	13	4	0.480769	2	11.7028	1.14587	0	6	66.6667	2.87466	3.9862	1.50519	8.32	0	712.921	4991.37	20.51	0	60.9191	426.513			0	0			0	33.3333	0
s44	29	2.0872	0.3418	1.7454	13	4	0.480769	2	11.7028	1.14587	0	6	66.6667	2.87466	3.9862	1.50519	8.32	0	712.921	4991.37	20.51	0	60.9191	426.513			0	0			0	33.3333	0
	29	1.51096	0.232929	1.27803	15.8837	135	0.420006	med	15.8558	14.3823		med	28.7974	14.5618	7.70545	2.458	8.72707	0.00197922	641.554	5143.53		2.41232	49.363	376.159	0		0	0.130002			5.2	70.815	0
													25.81
s1	38	2.2051	0.093	2.1121	10	0	0	2	0	0.946925	0	2	0	0.906988	2.97492	0.672287	6.56	0	0	0		0	0	0			0	0	1	387	0	100	0								5.43	11	2.02578		0.13		z3	0.87	z3
s2	38	2.3541	0.312	2.0421	18	0	0	5	0	2.44846	0	5	0	2.12395	4.83837	1.03341	11.39	0	0	0		0	0	0			0	0			0	100	0								11.61	8	0.689061		0.12		z10	0.82	z10
s3	38	2.3541	0.246	2.1081	17	5	0.574713	2	20.3252	0.948722	0	7	71.4286	2.97354	3.69568	1.8941	8.7	0	0	0		21.4238	0	0			0	0			0	28.5714	0								4.14	7	1.69082		0.23		z17	0.68	z17
s4	38	2.5031	0.389	2.1141	24	1	0.0814996	3	2.57069	1.41904	1	4	25	1.59802	4.90192	0.816007	12.27	0.0814996	397.508	2783.07		1.81157	154.631	1082.61			0	0		387	0	75	0								14.2	17	1.19718		0.09		z24	0.43	z24
s5	38	2.2051	0.3	1.9051	15	0	0	3	0	1.57472	0	3	0	1.36048	4.46238	0.672287	9.84	0	0	0		0	0	0			0	0		387	0	100	0								0.928	10	10.7759		0.01		z31	0.56	z31
s6	38	2.2051	0.329	1.8761	13	5	0.523013	5	15.1976	2.6651	0	10	50	4.53494	4.3354	2.30659	9.56	0	0	0		5.70243	0	0			0	0		387	0	50	0								1.82	2	1.0989		0.13		z3	0.32	z3
s7	38	2.2051	0.405	1.8001	18	2	0.207254	4	4.93827	2.2221	1	6	33.3333	2.72097	4.37622	1.37105	9.65	0.103627	1177	8240.58		2.22235	238.343	1668.72			0	0			0	66.6667	0								7.543	6	0.795439		0.26		z10	0.28	z10
s8	38	2.2051	0.476	1.7291	30	1	0.0647249	2	2.10084	1.15667	0	3	33.3333	1.36048	7.00648	0.428175	15.45	0	1109.59	7768.57		1.81628	528.166	3697.84			0	0			0	66.6667	0								9.191	13	1.41443		0.05		z17	0.34	z17
s9	38	2.2051	0.377	1.8281	25	0	0	9	0	4.92314	0	9	0	4.08145	5.75484	1.5639	12.69	0	0	0		0	0	0			0	0			0	100	0								10.026	5	0.498703		0.09		z24	0.67	z24
s10	38	2.071	0.27	1.801	17	1	0.0833333	6	3.7037	3.33148	1	7	14.2857	3.38001	5.7943	1.20808	12	0.0833333	513.147	3592.7		1.11173	138.55	970.028			0	0			0	85.7143	0								4.769	7	1.46781		0.06		z31	0.78	z31
s11	38	2.6521	0.407	2.2451	24	0	0	4	0	1.78166	0	4	0	1.50824	4.78866	0.835307	12.7	0	679.194	4755.24		0	#DIV/0!	#DIV/0!			0	0			0	100	0								6.995	11	1.57255		0.01		z3	0.83	z3
s12	38	2.549	0.29	2.259	23	2	0.210526	13	6.89655	5.75476	1	15	13.3333	5.88466	3.72695	4.02474	9.5	0.105263	408.252	2858.3		1.19841	59.1965	414.453	2		6.89655	0			0	86.6667	0.210526								9.454	12	1.2693		0.04		z10	0.36	z10
s13	38	2.6521	0.405	2.2471	30	2	0.145138	7	4.93827	3.11513	1	9	22.2222	3.39354	5.19588	1.73214	13.78	0.0725689	366.804	2568.11		1.58526	74.2778	520.041			0	0			0	77.7778	0								4.849	9	1.85605		0.08		z17	0.56	z17
s14	38	2.5031	0.232	2.2711	15	3	0.692841	13	12.931	5.7241	0	16	18.75	6.39207	1.72985	9.24933	4.33	0	593.421	4154.72		2.25905	45.8912	321.298			0	0			0	81.25	0								6.513	8	1.22831		0.07		z3	0.82	z3
s15	38	2.6521	0.429	2.2231	28	4	0.349345	15	9.32401	6.74733	1	19	21.0526	7.16413	4.31733	4.40086	11.45	0.0873362	511.727	3582.75		1.38188	54.8827	384.25			0	0			0	78.9474	0								6.307	10	1.58554		0.03		z10	0.72	z10
s16	38	2.8011	0.637	2.1641	12	3	0.361882	12	4.70958	5.54503	2	15	20	5.35504	2.95955	5.06834	8.29	0.241255	1623.47	11366.4		0.849333	344.716	2413.46			0	0			0	80	0								9.393	9	0.95816		0.01		z17	0.12	z17
s17	38	3.0991	1.1	1.9991	56	3	0.115429	12	2.72727	6.0027	1	15	20	4.84011	8.38631	1.78863	25.99	0.0384763	3867.16	27075.1		0.454341	1417.96	9927.55	2		1.81818	0			0	80	0.0769527								5.208	8	1.5361		0.5		z24	0.96	z24
s18	38	2.9501	0.746	2.2041	34	3	0.164564	11	4.02145	4.9907	0	50	6	16.9486	6.17945	8.09133	18.23	0	2933.2	20536.2		0.805788	729.389	5106.66		2	0	0.9074			0	22	0								5.637	5	0.886997		0.9		z31	0.89	z31
s19	38	2.8011	0.766	2.0351	20	8	1.22888	14	10.4439	6.87927	2	22	51.5673	7.85406	2.32409	9.46608	6.51	0.30722	1037.18	7261.64		1.51816	99.3105	695.302			0	0			0	63.6364	0								8.192	10	1.2207		0.05		z3	0.72	z3
s20	38	2.2051	0.093	2.1121	10	4	0.609756	16	43.0108	7.5754	2	20	20	9.06988	2.97492	6.72287	6.56	0.304878	0	0		5.67769	0	0			0	0	1	387	0	80	0								9.193	11	1.19656		0.09		z10	0.45	z10
s21	38	2.3541	0.312	2.0421	18	0	0	5	0	2.44846	1	5	0	2.12395	4.83837	1.03341	11.39	0.0877963	0	0		0	0	0			0	0			0	100	0								9.117	5	0.548426		0.01		z17	0.66	z17
s22	38	2.3541	0.246	2.1081	17	5	0.574713	8	20.3252	3.79489	1	13	38.4615	5.52228	3.69568	3.51762	8.7	0.114943	0	0		5.35595	0	0			0	0			0	61.5385	0								10.911	9	0.824856		0.03		z24	0.69	z24
s23	38	2.5031	0.389	2.1141	24	1	0.0814996	6	2.57069	2.83809	0	7	14.2857	2.79653	4.90192	1.42801	12.27	0	397.508	2783.07		0.905784	154.631	1082.61			0	0		387	0	85.7143	0								7.653	12	1.56801		0.07		z31	0.58	z31
s24	38	2.2051	0.3	1.9051	15	0	0	8	0	4.19925	1	8	0	3.62795	4.46238	1.79276	9.84	0.101626	0	0		0	0	0			0	0		387	0	100	0								5.018	11	2.19211		0.06		z3	0.76	z3
s25	38	2.2051	0.329	1.8761	13	0	0	5	0	2.6651	0	5	0	2.26747	4.3354	1.15329	9.56	0	0	0		2.1132	0	0			0	0		387	0	100	0								8.637	16	1.8525		0.04		z10	0.21	z10
s26	38	2.2051	0.405	1.8001	18	2	0.207254	8	4.93827	4.4442	0	10	20	4.53494	4.37622	2.28508	9.65	0	1177	8240.58		1.11117	238.343	1668.72			0	0			0	80	0								8.192	19	2.31934		0.08		z17	0.23	z17
s27	38	2.2051	0.476	1.7291	30	2	0.12945	3	4.20168	1.73501	1	5	40	2.26747	7.00648	0.713625	15.45	0.0647249	1109.59	7768.57		2.42171	264.083	1848.92			0	0			0	60	0								9.193	9	0.979006		0.12		z24	0.28	z24
s28	38	2.2051	0.377	1.8281	25	3	0.236407	7	7.95756	3.82911	0	10	30	4.53494	5.75484	1.73767	12.69	0	0	0		2.07817	0	0			0	0			0	70	0								6.56	8	1.21951		0.11		z31	0.19	z31
s29	38	2.071	0.27	1.801	17	1	0.0833333	6	3.7037	3.33148	1	7	14.2857	3.38001	5.7943	1.20808	12	0.0833333	513.147	3592.7		1.11173	138.55	970.028			0	0			0	85.7143	0								11.39	27	2.3705		0.4		z3	0.25	z3
s30	38	2.6521	0.407	2.2451	24	5	0.393701	4	12.285	1.78166	1	9	55.5556	3.39354	4.78866	1.87944	12.7	0.0787402	679.194	4755.24		6.89527	55.2864	387.077			0	0			0	44.4444	0								8.7	13	1.49425		0.6		z10	0.24	z10
s31	38	2.549	0.29	2.259	23	2	0.210526	13	6.89655	5.75476	1	15	13.3333	5.88466	3.72695	4.02474	9.5	0.105263	408.252	2858.3		1.19841	59.1965	414.453	2		6.89655	0			0	86.6667	0.210526								5.27	22	4.17457		0.08		z17	0.52	z17
s32	38	2.6521	0.405	2.2471	30	2	0.145138	7	4.93827	3.11513	1	9	22.2222	3.39354	5.19588	1.73214	13.78	0.0725689	366.804	2568.11		1.58526	74.2778	520.041			0	0			2.1141	77.7778	0								8.653	8	0.924535		0.04		z24	0.25	z24
s33	38	2.5031	0.232	2.2711	15	7	1.61663	9	30.1724	3.96284	0	16	43.75	6.39207	1.72985	9.24933	4.33	0	593.421	4154.72		7.61384	19.6677	137.699			0	0			0	56.25	0								12.018	23	1.9138		0.05		z31	0.12	z31
s34	38	2.6521	0.429	2.2231	28	4	0.349345	9	9.32401	4.0484	0	13	30.7692	4.90178	4.31733	3.01112	11.45	0	511.727	3582.75		2.30313	54.8827	384.25			0	0			0	69.2308	0								9.193	11	1.19656		0.14		z3	0.18	z3
s35	38	2.8011	0.637	2.1641	12	3	0.361882	12	4.70958	5.54503	0	15	20	5.35504	2.95955	5.06834	8.29	0	1623.47	11366.4		0.849333	344.716	2413.46			0	0			0	80	0								9.117	5	0.548426		0.05		z10	0.25	z10
s36	38	3.0991	1.1	1.9991	56	4	0.153905	2	3.63636	1.00045	0	6	66.6667	1.93605	8.38631	0.715452	25.99	0	3867.16	27075.1		3.63473	1063.47	7445.66	2		1.81818	0			0	33.3333	0.0769527								10.911	9	0.824856		0.09		z17	0.22	z17
s37	38	2.9501	0.746	2.2041	34	5	0.274273	7	6.70241	3.1759	0	50	10	16.9486	6.17945	8.09133	18.23	0	2933.2	20536.2		2.1104	437.633	3064		2	0	0.9074			0	14	0								7.653	12	1.56801		0.07		z24	0.23	z24
S38	38	2.8011	0.766	2.0351	20	8	1.22888	6	10.4439	2.94826	0	14	57.1429	4.99804	2.32409	6.02387	6.51	0	1037.18	7261.64		3.54238	99.3105	695.302			0	0			0	42.8571	0								12.018	11	0.915294		0
	38	2.48277	0.432053	2.05072	22.5789	101	0.301574	med	7.38539	3.5887		med	23.5995	4.67658	4.61835	3.10555	11.5205	0.0561698	800.929	5607.54		2.49075	#DIV/0!	#DIV/0!	8		0.45867	0.0477579			0.0556342	72.9059	0.0151305								7.93689	409	1.64207		0.131316
s1	39	2.2051	0.093	2.1121	10	0	0	2	0	0.946925	0	2	0	0.906988	2.97492	0.672287	6.56	0	0	0		0	0	0			0	0	1	387	0	100	0								4.5	4	0.888889		0.26		z3	0.64	z3
s2	39	2.3541	0.312	2.0421	18	3	0.263389	5	9.61538	2.44846	0	8	37.5	3.39833	4.83837	1.65345	11.39	0	0	0		3.92712	0	0			0	0			0	62.5	0								6.3	13	2.06349		0.27		z10	0.72	z10
s3	39	2.3541	0.246	2.1081	17	5	0.574713	2	20.3252	0.948722	0	7	100	2.97354	3.69568	1.8941	8.7	0	0	0		21.4238	0	0			0	0			0	28.5714	0								8.1	7	0.864198		0.23		z17	0.56	z17
s4	39	2.5031	0.389	2.1141	24	1	0.0814996	3	2.57069	1.41904	0	4	25	1.59802	4.90192	0.816007	12.27	0	397.508	2783.07		1.81157	154.631	1082.61			0	0		387	0	75	0								4.2	12	2.85714		0.29		z24	0.23	z24
s5	39	2.2051	0.3	1.9051	15	0	0	13	0	6.82379	0	13	0	5.89542	4.46238	2.91324	9.84	0	0	0		0	0	0			0	0		387	0	100	0								6.3	13	2.06349		0.91		z31	0.56	z31
s6	39	2.2051	0.329	1.8761	13	5	0.523013	11	15.1976	5.86323	0	16	31.25	7.25591	4.3354	3.69054	9.56	0	0	0		2.59201	0	0			0	0		387	0	68.75	0								8.2	11	1.34146		0.13		z3	0.32	z3
s7	39	2.2051	0.405	1.8001	18	2	0.207254	15	4.93827	8.33287	0	17	100	7.7094	4.37622	3.88463	9.65	0	1177	8240.58		0.592626	238.343	1668.72			0	0			0	88.2353	0								4.7	11	2.34043		0.26		z10	0.28	z10
s8	39	2.2051	0.476	1.7291	30	1	0.0647249	18	2.10084	10.41	0	19	5.26316	8.61639	7.00648	2.71177	15.45	0	1109.59	7768.57		0.201809	528.166	3697.84			0	0			0	94.7368	0								6.7	6	0.895522		0.05		z17	0.34	z17
s9	39	2.2051	0.377	1.8281	25	0	0	19	0	10.3933	0	19	0	8.61639	5.75484	3.30157	12.69	0	0	0		0	0	0			0	0			0	100	0								10.1	12	1.18812		0.09		z24	0.67	z24
s10	39	2.071	0.27	1.801	17	1	0.0833333	6	3.7037	3.33148	0	7	14.2857	3.38001	5.7943	1.20808	12	0	513.147	3592.7		1.11173	138.55	970.028			0	0			0	85.7143	0								9.1	18	1.97802		0.06		z31	0.78	z31
s11	39	2.6521	0.407	2.2451	24	5	0.393701	4	12.285	1.78166	0	9	55.5556	3.39354	4.78866	1.87944	12.7	0	679.194	4755.24		6.89527	55.2864	387.077			0	0			0	44.4444	0								10.1	6	0.594059		0.91		z3	0.83	z3
s12	39	2.549	0.29	2.259	23	2	0.210526	13	6.89655	5.75476	1	15	13.3333	5.88466	3.72695	4.02474	9.5	0.105263	408.252	2858.3		1.19841	59.1965	414.453	2		6.89655	0			0	86.6667	0.210526								8.4	15	1.78571		0.54		z10	0.36	z10
s13	39	2.6521	0.405	2.2471	30	5	0.362845	7	12.3457	3.11513	1	12	41.6667	4.52472	5.19588	2.30952	13.78	0.0725689	366.804	2568.11		3.96314	29.7111	208.017			0	0			0	58.3333	0								5.7	13	2.2807		0.08		z17	0.56	z17
s14	39	2.5031	0.232	2.2711	15	7	1.61663	9	30.1724	3.96284	0	16	43.75	6.39207	1.72985	9.24933	4.33	0	593.421	4154.72		7.61384	19.6677	137.699			0	0			0	56.25	0								9.1	15	1.64835		0.07		z3	0.82	z3
s15	39	2.6521	0.429	2.2231	28	4	0.349345	9	9.32401	4.0484	1	13	30.7692	4.90178	4.31733	3.01112	11.45	0.0873362	511.727	3582.75		2.30313	54.8827	384.25			0	0			0	69.2308	0								9.1	7	0.769231		0.03		z10	0.72	z10
s16	39	2.8011	0.637	2.1641	12	3	0.361882	12	4.70958	5.54503	2	15	100	5.35504	2.95955	5.06834	8.29	0.241255	1623.47	11366.4		0.849333	344.716	2413.46			0	0			0	80	0								6.9	11	1.5942		0.91		z17	0.12	z17
s17	39	3.0991	1.1	1.9991	56	8	0.307811	2	7.27273	1.00045	1	10	100	3.22674	8.38631	1.19242	25.99	0.0384763	3867.16	27075.1		7.26945	531.735	3722.83	2		1.81818	0			0	20	0.0769527								7.6	16	2.10526		0.5		z24	0.96	z24
s18	39	2.9501	0.746	2.2041	34	13	0.71311	7	17.4263	3.1759	0	50	26	16.9486	6.17945	8.09133	18.23	0	2933.2	20536.2		5.48704	168.32	1178.46		2	0	0.9074			0	14	0								12	14	1.16667		0.9		z31	0.89	z31
s19	39	2.8011	0.766	2.0351	20	8	1.22888	6	10.4439	2.94826	2	14	57.1429	4.99804	2.32409	6.02387	6.51	0.30722	1037.18	7261.64		3.54238	99.3105	695.302			0	0			0	42.8571	0								7.1	8	1.12676		0.05		z3	0.72	z3
s20	39	2.2051	0.093	2.1121	10	4	0.609756	2	43.0108	0.946925	2	6	95.876	2.72097	2.97492	2.01686	6.56	0.304878	0	0		0.224096	0	0			0	0	1	387	0	33.3333	0								7.9	10	1.26582		0.09		z10	0.45	z10
s21	39	2.3541	0.312	2.0421	18	6	0.526778	5	19.2308	2.44846	1	11	54.5455	4.6727	4.83837	2.27349	11.39	0.0877963	0	0		7.85423	0	0			0	0			0	45.4545	0								6.9	15	2.17391		0.51		z17	0.66	z17
s22	39	2.3541	0.246	2.1081	17	5	0.574713	16	20.3252	7.58977	1	21	23.8095	8.92061	3.69568	5.68231	8.7	0.114943	0	0		2.67797	0	0			0	0			0	76.1905	0								4.8	15	3.125		0.03		z24	0.69	z24
s23	39	2.5031	0.389	2.1141	24	3	0.244499	17	7.71208	8.04125	0	20	15	7.99009	4.90192	4.08003	12.27	0	397.508	2783.07		0.959065	51.5435	360.871			0	0		387	0	85	0								6.1	16	2.62295		0.07		z31	0.58	z31
s24	39	2.2051	0.3	1.9051	15	5	0.50813	15	16.6667	7.8736	1	20	25	9.06988	4.46238	4.48191	9.84	0.101626	0	0		2.11678	0	0			0	0		387	0	75	0								12	10	0.833333		0.06		z3	0.76	z3
s25	39	2.2051	0.329	1.8761	13	9	0.941423	17	27.3556	9.06135	0	26	34.6154	11.7908	4.3354	5.99713	9.56	0	0	0		3.01893	0	0			0	0		387	0	65.3846	0								4.8	13	2.70833		0.04		z10	0.21	z10
s26	39	2.2051	0.405	1.8001	18	2	0.207254	14	4.93827	7.77735	0	16	12.5	7.25591	4.37622	3.65612	9.65	0	1177	8240.58		0.634956	238.343	1668.72			0	0			0	87.5	0								6.5	10	1.53846		0.08		z17	0.23	z17
s27	39	2.2051	0.476	1.7291	30	2	0.12945	12	4.20168	6.94003	2	14	14.2857	6.34892	7.00648	1.99815	15.45	0.12945	1109.59	7768.57		0.605427	264.083	1848.92			0	0			0	85.7143	0								10.1	9	0.891089		0.12		z24	0.28	z24
s28	39	2.2051	0.377	1.8281	25	3	0.236407	11	7.95756	6.01718	0	14	21.4286	6.34892	5.75484	2.43273	12.69	0	0	0		1.32247	0	0			0	0			0	78.5714	0								9.1	12	1.31868		0.11		z31	0.19	z31
s29	39	2.071	0.27	1.801	17	2	0.166667	16	7.40741	8.88395	1	18	11.1111	8.69145	5.7943	3.1065	12	0.0833333	513.147	3592.7		0.833796	69.2748	485.014			0	0			3.0543	88.8889	0								9.4	11	1.17021		0.4		z3	0.25	z3
s30	39	2.6521	0.407	2.2451	24	5	0.393701	14	12.285	6.2358	1	19	26.3158	7.16413	4.78866	3.96771	12.7	0.0787402	679.194	4755.24		1.97008	55.2864	387.077			0	0			0	73.6842	0								7.4	11	1.48649		0.6		z10	0.24	z10
s31	39	2.549	0.29	2.259	23	2	0.210526	13	6.89655	5.75476	1	15	13.3333	5.88466	3.72695	4.02474	9.5	0.105263	408.252	2858.3		1.19841	59.1965	414.453	2		6.89655	0			0	86.6667	0.210526								8.8	16	1.81818		0.08		z17	0.52	z17
s32	39	2.6521	0.405	2.2471	30	2	0.145138	17	4.93827	7.56531	1	19	10.5263	7.16413	5.19588	3.65674	13.78	0.0725689	366.804	2568.11		0.652752	74.2778	520.041			0	0			0	89.4737	0								9.2	13	1.41304		0.04		z24	0.25	z24
s33	39	2.5031	0.232	2.2711	15	7	1.61663	15	30.1724	6.60473	0	22	31.8182	8.7891	1.72985	12.7178	4.33	0	593.421	4154.72		4.5683	19.6677	137.699			0	0			0	68.1818	0								11.1	12	1.08108		0.05		z31	0.12	z31
s34	39	2.6521	0.429	2.2231	28	4	0.349345	19	9.32401	8.54662	0	23	17.3913	8.67237	4.31733	5.32736	11.45	0	511.727	3582.75		1.09096	54.8827	384.25			0	0			0	82.6087	0								11.6	11	0.948276		0.14		z3	0.18	z3
s35	39	2.8011	0.637	2.1641	12	3	0.361882	12	4.70958	5.54503	0	15	20	5.35504	2.95955	5.06834	8.29	0	1623.47	11366.4		0.849333	344.716	2413.46			0	0			0	80	0								11.4	13	1.14035		0.05		z10	0.25	z10
s36	39	3.0991	1.1	1.9991	56	6	0.230858	15	5.45455	7.50338	0	21	28.5714	6.77616	8.38631	2.50408	25.99	0	3867.16	27075.1		0.726945	708.98	4963.77	2		1.81818	0			0	71.4286	0.0769527								5.5	12	2.18182		0.29		z17	0.22	z17
s37	39	2.9501	0.746	2.2041	34	6	0.329128	15	8.0429	6.8055	0	50	12	16.9486	6.17945	8.09133	18.23	0	2933.2	20536.2		1.18182	364.694	2553.33		2	0	0.9074			0	30	0								7.6	8	1.05263		0.07		z24	0.23	z24
S38	39	2.8011	0.766	2.0351	20	8	1.22888	15	10.4439	7.37065	0	23	34.7826	8.21106	2.32409	9.89636	6.51	0	1037.18	7261.64		1.41695	99.3105	695.302			0	0			0	65.2174	0								12.8	23	1.79688		0.4
	39	2.48277	0.432053	2.05072	22.5789	157	0.430363	med	11.0632	5.52005		med	33.8007	6.70398	4.61835	4.06778	11.5205	0.0508083	800.929	5607.54		2.75489	127.02	889.307	8		0.45867	0.0477579			0.0803763	69.5681	0.0151305								8.08421	452	1.58206		0.239555
																															#DIV/0!	#DIV/0!
																															#DIV/0!	#DIV/0!
s1	30	2.2051	0.093	2.1121	10	6	0.914634	10	64.5161	4.73462	1	16	37.5	7.25591	2.97492	5.37829	6.56	0.152439	0	0			0	0			0	0	1	387	6.25	62.5	0
s2	30	2.3541	0.312	2.0421	18	10	0.877963	10	32.0513	4.89692	2	20	50	8.49582	4.83837	4.13363	11.39	0.175593	0	0			0	0			0	0			10	84.65	0
s3	30	2.3541	0.246	2.1081	17	6	0.689655	12	24.3902	5.69233	1	18	33.3333	7.64623	3.69568	4.87055	8.7	0.114943	0	0			0	0			0	0			5.55556	66.6667	0
s4	30	2.5031	0.389	2.1141	24	4	0.325998	22	10.2828	10.4063	1	26	15.3846	10.3871	4.90192	5.30404	12.27	0.0814996	397.508	2783.07			38.6577	270.654			0	0		387	3.84615	84.6154	0
s5	30	2.2051	0.3	1.9051	15	12	1.21951	24	40	12.5978	2	36	33.3333	16.3258	4.46238	8.06744	9.84	0.203252	0	0			0	0			0	0		387	5.55556	66.6667	0
s6	30	2.2051	0.329	1.8761	13	5	0.523013	28	15.1976	14.9246	1	33	15.1515	14.9653	4.3354	7.61175	9.56	0.104603	0	0			0	0			0	0		387	3.0303	84.8485	0
s7	30	2.2051	0.405	1.8001	18	11	1.1399	12	27.1605	6.6663	1	23	47.8261	10.4304	4.37622	5.25568	9.65	0.103627	1177	8240.58			43.335	303.403			0	0			4.34783	52.1739	0
s8	30	2.2051	0.476	1.7291	30	14	0.906149	11	29.4118	6.36169	2	25	0.92	11.3374	7.00648	3.56812	15.45	0.12945	1109.59	7768.57			37.7261	264.132			0	0			13.5553	93.45	0
s9	30	2.2051	0.377	1.8281	25	13	1.02443	9	34.4828	4.92314	1	22	22.954	9.97687	5.75484	3.82287	12.69	0.0788022	0	0			0	0			0	0			4.54545	95.83	0
s10	30	2.071	0.27	1.801	17	5	0.416667	6	18.5185	3.33148	0	11	45.4545	5.31144	5.7943	1.89842	12	0	513.147	3592.7			27.7099	194.006			0	0			0	54.5455	0
s11	30	2.6521	0.407	2.2451	24	3	0.23622	14	7.37101	6.2358	1	17	17.6471	6.41001	4.78866	3.55006	12.7	0.0787402	679.194	4755.24			92.144	645.128			0	0			5.88235	82.3529	0
s12	30	2.549	0.29	2.259	23	14	1.47368	13	48.2759	5.75476	1	27	51.8519	10.5924	3.72695	7.24453	9.5	0.105263	408.252	2858.3			8.45665	59.2075	2		6.89655	0			3.7037	48.1481	0.210526
s13	30	2.6521	0.405	2.2471	30	16	1.1611	17	39.5062	7.56531	2	33	48.4848	12.443	5.19588	6.35118	13.78	0.145138	366.804	2568.11			9.28473	65.0052			0	0			6.06061	51.5152	0
s14	30	2.5031	0.232	2.2711	15	13	3.00231	9	56.0345	3.96284	1	22	59.0909	8.7891	1.72985	12.7178	4.33	0.230947	593.421	4154.72			10.5903	74.1457			0	0			4.54545	40.9091	0
s15	30	2.6521	0.429	2.2231	28	14	1.22271	9	32.634	4.0484	2	23	0	8.67237	4.31733	5.32736	11.45	0.174672	511.727	3582.75			15.6808	109.786			0	0			8.69565	87.45	0
s16	30	2.8011	0.637	2.1641	12	18	2.17129	12	28.2575	5.54503	1	30	0.32	10.7101	2.95955	10.1367	8.29	0.120627	1623.47	11366.4			57.4527	402.243			0	0			3.33333	89.78	0
s17	30	3.0991	1.1	1.9991	56	13	0.500192	13	11.8182	6.50293	2	26	0.78	8.38953	8.38631	3.10029	25.99	0.0769527	3867.16	27075.1			327.222	2290.97	2		1.81818	0			7.69231	93.45	0.0769527
s18	30	2.9501	0.746	2.2041	34	13	0.71311	15	17.4263	6.8055	1	50	26	16.9486	6.17945	8.09133	18.23	0.0548546	2933.2	20536.2			168.32	1178.46		2	0	0.9074			2	58.9	0
s19	30	2.8011	0.766	2.0351	20	18	2.76498	16	23.4987	7.86202	1	34	52.9412	12.1381	2.32409	14.6294	6.51	0.15361	1037.18	7261.64			44.138	309.023			0	0			2.94118	47.0588	0
s20	30	2.2051	0.093	2.1121	10	14	2.13415	16	150.538	7.5754	2	30	46.6667	13.6048	2.97492	10.0843	6.56	0.304878	0	0			0	0			0	0	1	387	6.66667	53.3333	0
	30	2.46889	0.4151	2.05379	21.95	med	1.17088	med	35.5686	6.81966		med	30.282	10.5415	4.53618	6.55719	11.2725	0.129495	760.883	5327.17			44.0359	308.308			0.435737	0.04537			5.41037	69.9422	0.0143739
													30.3
S1	31	2.3541	0.3385	2.0156	21	5	0.662866	24	14.771	11.9071	1	29	17.2414	12.3189	3.2042	9.05063	7.543	0.132573	561.698	3932.61			38.027	266.238			0	0			3.44828	82.7586	0
s2	31	2.9501	0.888	2.0621	35	9	0.555864	28	10.1351	13.5784	2	37	24.3243	12.5419	5.48829	6.74163	16.191	0.123525	3312.79	23193.8			326.862	2288.45			0	0			5.40541	75.6757	0
s3	31	2.439	1.085	1.354	40	10	0.554754	12	9.21659	8.86263	2	22	27.4545	9.02009	7.39073	2.9767	18.026	0.110951	3080.9	21570.3			334.278	2340.38	3	1	2.76498	0.738552			0	54.5455	0.166426
s4	31	1.4472	0.102	1.3452	11	1	0.209688	11	9.80392	8.17722	1	12	8.33333	8.29187	3.29533	3.64152	4.769	0.209688	391.717	2742.53			39.9551	279.738			0	0			8.33333	91.6667	0
s5	31	1.395	0.259	1.136	15	3	0.428878	27	11.583	23.7676	1	30	10	21.5054	5.01434	5.98284	6.995	0.142959	1225.01	8576.67			105.759	740.453			0	0			3.33333	90	0
s6	31	3.052	0.70723	2.34477	15	8	0.642364	10	11.3117	4.26481	2	18	44.4444	5.89777	4.0806	4.41111	12.454	0.160591	2956.98	20702.7			261.408	1830.19			0	0			0	55.5556	0
s7	31	1.335	0.078	1.257	9	1	0.206228	14	12.8205	11.1376	1	15	6.66667	11.236	3.63221	4.12972	4.849	0.206228	254.77	1783.72			0	0			0	0			0	93.3333	0
s8	31	1.65	0.139	1.511	11	1	0.153539	13	7.19424	8.60357	2	14	7.14286	8.48485	3.94727	3.54675	6.513	0.307078	381.919	2673.93			53.0867	371.676			0	0			0	92.8571	0
s9	31	3.0991	0.563	2.5361	15	8	0.776172	17	14.2096	6.70321	2	25	32	8.06686	3.3258	7.51698	10.307	0.194043	1593.49	11156.5			112.142	785.139	2	2	3.5524	0.788612			0	68	0.194043
s10	31	3.0991	0.661	2.4381	16	10	1.06462	9	15.1286	3.6914	2	19	0	6.13081	3.03088	6.26881	9.393	0.212925	2043.88	14309.8			135.101	945.88	2	2	3.02572	0.820311			10.5263	47.3684	0.212925
s11	31	2.9501	0.483	2.4671	19	5	0.489812	9	10.352	3.64801	2	14	35.7143	4.7456	3.46022	4.04598	10.208	0.195925	942.525	6598.89			91.0479	637.453	2	2	4.14079	0.810668			0	64.2857	0.195925
s12	31	2.9501	0.389	2.5611	16	11	1.27359	12	28.2776	4.68549	2	23	47.8261	7.79635	2.9277	7.856	8.637	0.231562	720.424	5043.9			25.4768	178.371	6	2	15.4242	0.780914			8.69565	52.1739	0.694686
s13	31	2.6521	0.321	2.3311	16	5	0.610352	13	15.5763	5.57677	2	18	27.7778	6.78707	3.08887	5.82737	8.192	0.244141	559.767	3919.09			35.937	251.606	2		6.23053	0			11.1111	72.2222	0.244141
s14	31	2.6521	0.635	2.0171	16	10	1.08778	15	15.748	7.43642	2	25	40	9.42649	3.46631	7.21228	9.193	0.217557	1289.22	9026.24			81.8657	573.166			0	0			0	58.7	0
s15	31	2.6521	0.606	2.0461	16	5	0.548426	16	8.25083	7.81975	2	21	23.8095	7.91825	3.43765	6.10882	9.117	0.21937	1210.22	8473.14			146.679	1026.94			0	0			9.52381	76.1905	0
s16	31	2.5031	0.662	1.8411	18	7	0.641554	16	10.574	8.69046	1	23	30.4348	9.18861	4.35899	5.27645	10.911	0.0916506	1123.58	7866.49			106.258	743.946			0	0			4.34783	69.5652	0
s17	31	2.5031	0.403	2.1001	12	9	1.17601	29	22.3325	13.8089	2	38	23.6842	15.1812	3.05741	12.4288	7.653	0.261335	654.865	4584.9			29.3234	205.302			0	0			5.26316	76.3158	0
	31	2.45196	0.489396	1.96256	17.7059	med	0.651912	med	13.3697	8.96231		med	23.9326	9.67871	3.89452	6.06014	9.46771	0.191888	1311.99	9185.6			113.13	792.055			2.06697	0.231709			4.11695	71.8361	0.100479
s1	32	1.4865	0.3267	1.1598	25	6	0.436681	32	18.3655	27.591	1	39	15.3846	26.2361	9.24319	0.649127	13.74	0.0727802	402.807	28201.7	12.97		21.9328	1535.58			0	0			2.5641	82.0513	0
s2	32	2.5226	0.5853	1.9373	17	9	0.827967	28	15.3767	14.4531	1	38	23.6842	15.0638	4.30905	8.81866	10.87	0.0919963	8871.71	62113.4	12.32		576.957	4039.44	1	1	1.70853	0.516182			2.63158	73.6842	0.0919963
s3	32	2.5226	0.6098	1.9128	30	14	0.937082	32	22.9583	16.7294	1	47	29.7872	18.6316	5.92246	7.93589	14.94	0.0669344	2865.82	20064.4	12.29		124.827	873.949	1		1.63988	0			2.12766	68.0851	0.0669344
s4	32	1.922	0.216	1.706	26	8	0.598802	21	37.037	12.3095	1	30	26.6667	15.6087	6.95109	4.31587	13.36	0.0748503	686.552	4806.75	20.08		18.5369	129.782			0	0			3.33333	70	0
s5	32	2.2223	0.4623	1.76	21	10	0.848176	9	21.631	5.11364	1	20	9.17	8.99969	5.30531	3.7698	11.79	0.0848176	7946.96	55639	14.6		367.388	2572.19			0	0			5	45	0
s6	32	2.2223	0.205	2.0173	10	4	0.546448	9	19.5122	4.46141	1	14	28.5714	6.29978	3.29388	4.2503	7.32	0.136612	366.076	2563.01	14.39		18.7614	131.354		1	0	0.495712			7.14286	64.2857	0
s7	32	1.4865	0.3267	1.1598	25	7	0.509461	12	21.4264	10.3466	1	20	35	13.4544	9.24319	0.757314	13.74	0.0727802	402.807	28201.7	12.97		18.7996	1316.21			0	0			2.9	60	0
s8	32	2.5226	0.5853	1.9373	17	9	0.827967	13	15.3767	6.71037	1	23	39.1304	9.11758	4.30905	5.33761	10.87	0.0919963	8871.71	62113.4	12.32		576.957	4039.44	1	1	1.70853	0.516182			4.34783	56.5217	0.0919963
s9	32	2.5226	0.6098	1.9128	30	14	0.937082	15	22.9583	7.84191	1	30	46.6667	11.8925	5.92246	5.06546	14.94	0.0669344	2865.82	20064.4	12.29		124.827	873.949	1		1.63988	0			3.33333	50	0.0669344
s10	32	1.922	0.216	1.706	26	9	0.673653	16	41.6667	9.37866	1	26	34.6154	13.5276	6.95109	3.74042	13.36	0.0748503	686.552	4806.75	20.08		16.4772	115.362			0	0			3.84615	61.5385	0
s11	32	2.2223	0.4623	1.76	21	11	0.932994	16	23.7941	9.09091	0	27	40.7407	12.1496	5.30531	5.08924	11.79	0	7946.96	55639	14.6		333.989	2338.35			0	0			0	59.2593	0
s12	32	2.2223	0.205	2.0173	10	7	0.956284	29	34.1463	14.3757	0	36	19.4444	16.1994	3.29388	10.9293	7.32	0	366.076	2563.01	14.39		10.7208	75.0594		1	0	0.495712			0	80.5556	0
s13	32	2.0121	0.1726	1.8395	7	4	0.966184	31	23.175	16.8524	1	36	11.1111	17.8918	2.05755	17.4965	4.14	0.241546	315.595	2209.57	12.88		13.6179	95.3432			0	0			2.77778	86.1111	0
s14	32	2.0121	0.342	1.6701	20	13	0.915493	33	38.0117	19.7593	1	47	27.6596	23.3587	7.0573	6.65977	14.2	0.0704225	439.5	3077.09			11.5622	80.951			0	0			2.12766	70.2128	0
	32	2.13006	0.380343	1.74971	20.3571	125	0.779591	med	25.3883	12.501		med	27.688	14.8879	5.65463	6.05824	11.5986	0.0818943	3073.92	25147.4			159.668	1301.21			0.478344	0.144556			3.00945	66.2361	0.0227044
s1	33	2.2223	0.205	2.0173	10	7	0.956284	32	34.1463	15.8628	0	39	17.9487	17.5494	3.29388	11.8401	7.32	0	366.076	2563.01	14.39		10.7208	75.0594		1	0	0.495712			0	82.0513	0
s2	33	1.4865	0.3267	1.1598	25	6	0.436681	28	18.3655	24.1421	0	34	17.6471	22.8725	9.24319	0.649127	13.74	0	402.807	28201.7	12.97		21.9328	1535.58			0	0			0	82.3529	0
s3	33	2.5226	0.5853	1.9373	17	9	0.827967	32	15.3767	16.5178	1	42	21.4286	16.6495	4.30905	9.74694	10.87	0.0919963	8871.71	62113.4	12.32		576.957	4039.44	1	1	1.70853	0.516182			2.38095	76.1905	0.0919963
s4	33	2.5226	0.6098	1.9128	30	14	0.937082	21	22.9583	10.9787	1	36	0.23987	14.271	5.92246	6.07855	14.94	0.0669344	2865.82	20064.4	12.29		124.827	873.949	1		1.63988	0			2.77778	58.3333	0.0669344
s5	33	1.922	0.216	1.706	26	7	0.523952	29	32.4074	16.9988	0	36	5.3965	18.7305	6.95109	5.17904	13.36	0	686.552	4806.75	20.08		21.185	148.323			0	0			77.66	80.5556	0
s6	33	2.2223	0.4623	1.76	21	7	0.593723	22	15.1417	12.5	0	29	24.1379	13.0495	5.30531	5.46622	11.79	0	7946.96	55639	14.87		524.84	3674.56			0	0			0	75.8621	0
s7	33	2.2223	0.205	2.0173	10	10	1.36612	25	48.7805	12.3928	0	35	28.5714	15.7494	3.29388	10.6258	7.32	0	366.076	2563.01	14.39		7.50456	52.5416		1	0	0.495712			0	71.4286	0
s8	33	2.0121	0.1726	1.8395	7	8	1.93237	28	46.3499	15.2215	1	37	21.6216	18.3887	2.05755	17.9825	4.14	0.241546	315.595	2209.57	12.88		6.80896	47.6716			0	0			2.7027	75.6757	0
s9	33	2.0121	0.342	1.6701	20	13	0.915493	29	38.0117	17.3642	1	43	30.2326	21.3707	7.0573	6.09298	14.2	0.0704225	439.5	3077.09			11.5622	80.951			0	0			2.32558	67.4419	0
s10	33	1.4865	0.3267	1.1598	25	9	0.655022	26	27.5482	22.4177	0	35	25.7143	23.5452	9.24319	0.97369	13.74	0	402.807	28201.7	12.97		14.6219	1023.72			0	0			0	74.2857	0
s11	33	2.5226	0.5853	1.9373	17	9	0.827967	21	15.3767	10.8398	1	31	29.0323	12.2889	4.30905	7.19417	10.87	0.0919963	8871.71	62113.4	12.32		576.957	4039.44	1	1	1.70853	0.516182			3.22581	67.7419	0.0919963
s12	33	2.5226	0.6098	1.9128	30	14	0.937082	29	22.9583	15.161	0	43	32.5581	17.0459	5.92246	7.2605	14.94	0	2865.82	20064.4	12.29		124.827	873.949	1		1.63988	0			0	67.4419	0.0669344
s13	33	1.922	0.216	1.706	26	9	0.673653	31	41.6667	18.1712	0	40	0.23234	20.8117	6.95109	5.75449	13.36	0	686.552	4806.75	20.08		16.4772	115.362			0	0			0	77.5	0
s14	33	2.2223	0.4623	1.76	21	10	0.848176	33	21.631	18.75	0	43	23.2558	19.3493	5.30531	8.10508	11.79	0	7946.96	55639	15		367.388	2572.19			0	0			0	76.7442	0
s15	33	2.2223	0.205	2.0173	10	8	1.0929	28	39.0244	13.8799	0	36	22.2222	16.1994	3.29388	10.9293	7.32	0	366.076	2563.01	14.39		9.3807	65.677		1	0	0.495712			0	77.7778	0
s16	33	2.0121	0.1726	1.8395	7	10	2.41546	31	57.9374	16.8524	1	42	23.8095	20.8737	2.05755	20.4126	4.14	0.241546	315.595	2209.57	12.88		5.44717	38.1373			0	0			2.38095	73.8095	0
s17	33	2.0121	0.342	1.6701	20	13	0.915493	27	38.0117	16.1667	1	41	31.7073	20.3767	7.0573	5.80958	14.2	0.0704225	439.5	3077.09	14.9		11.5622	80.951			0	0			2.43902	65.8537	0
	33	2.12161	0.355553	1.76605	18.9412	141	0.991495	med	31.5113	16.1304		med	20.9268	18.1837	5.38668	8.24122	11.0612	0.0514626	2597.42	21171.3	14.3137		143.118	1137.5			0.39393	0.148206			5.64075	73.591	0.0161332
													20.93
s1	34	2.2051	0.093	2.1121	10	3	0.457317	12	32.2581	5.68155	0	15	20	6.80241	2.97492	5.04215	6.56	0	0	0			0	0			0	0	1	387	0	80	0
s2	34	2.3541	0.312	2.0421	18	4	0.351185	6	12.8205	2.93815	1	10	4.83784	4.24791	4.83837	2.06681	11.39	0.0877963	0	0			0	0			0	0			10	60	0
s3	34	2.3541	0.246	2.1081	17	5	0.574713	7	20.3252	3.32053	0	12	0	5.09749	3.69568	3.24703	8.7	0	0	0			0	0			0	0			0	58.3333	0
s4	34	2.5031	0.389	2.1141	24	5	0.407498	11	12.8535	5.20316	0	16	31.25	6.39207	4.90192	3.26403	12.27	0	397.508	2783.07	21.51		30.9261	216.523			0	0		387	0	68.75	0
s5	34	2.2051	0.3	1.9051	15	3	0.304878	17	10	8.92342	1	20	15	9.06988	4.46238	4.48191	9.84	0.101626	0	0			0	0			0	0		387	5	85	0
s6	34	2.2051	0.329	1.8761	13	5	0.523013	16	15.1976	8.52833	1	21	23.8095	9.52338	4.3354	4.84384	9.56	0.104603	0	0			0	0			0	0		387	4.7619	76.1905	0
s7	34	2.2051	0.405	1.8001	18	2	0.207254	15	4.93827	8.33287	0	17	11.7647	7.7094	4.37622	3.88463	9.65	0	1177	8240.58			238.343	1668.72			0	0			15.9743	88.2353	0
s8	34	2.2051	0.476	1.7291	30	5	0.323625	8	10.5042	4.62668	0	13	38.4615	5.89542	7.00648	1.85542	15.45	0	1109.59	7768.57	10.31		105.633	739.568			0	0			0	61.5385	0
s9	34	2.2051	0.377	1.8281	25	3	0.236407	12	7.95756	6.56419	1	15	0	6.80241	5.75484	2.6065	12.69	0.0788022	0	0			0	0			0	0			6.66667	80	0
s10	34	2.071	0.27	1.801	17	4	0.333333	18	14.8148	9.99445	1	22	18.1818	10.6229	5.7943	3.79683	12	0.0833333	513.147	3592.7	12.3		34.6374	242.507			0	0			4.54545	81.8182	0
s11	34	2.6521	0.407	2.2451	24	5	0.393701	14	12.285	6.2358	1	19	26.3158	7.16413	4.78866	3.96771	12.7	0.0787402	679.194	4755.24	4.98		55.2864	387.077			0	0			5.26316	73.6842	0
s12	34	2.549	0.29	2.259	23	3	0.315789	15	10.3448	6.64011	0	18	16.6667	7.06159	3.72695	4.82968	9.5	0	408.252	2858.3	14.38		39.4644	276.302	2		6.89655	0			0	83.3333	0.210526
s13	34	2.6521	0.405	2.2471	30	2	0.145138	6	4.93827	2.67011	0	8	25	3.01648	5.19588	1.53968	13.78	0	366.804	2568.11	10.36		74.2778	520.041			0	0			0	75	0
	34	2.33585	0.330692	2.00516	20.3077	med	0.351835	med	13.0183	6.12764		med	17.7914	6.87734	4.75785	3.49433	11.0838	0.0411462	357.807	2505.12			44.5052	311.595			0.530504	0			4.01627	74.7603	0.0161943
s1	35	2.2051	0.093	2.1121	10	3	0.457317	12	32.2581	5.68155	0	15	0	6.80241	2.97492	5.04215	6.56	0	0	0			0	0			0	0	1	387	0	79.5	0
s2	35	2.3541	0.312	2.0421	18	4	0.351185	15	12.8205	7.34538	0	19	19.0548	8.07103	4.83837	3.92694	11.39	0	0	0			0	0			0	0			0	78.9474	0
s3	35	2.3541	0.246	2.1081	17	5	0.574713	14	20.3252	6.64105	0	19	26.3158	8.07103	3.69568	5.14114	8.7	0	0	0			0	0			0	0			0	73.6842	0
s4	35	2.5031	0.389	2.1141	24	1	0.0814996	11	2.57069	5.20316	1	12	8.33333	4.79406	4.90192	2.44802	12.27	0.0814996	397.508	2783.07			154.631	1082.61			0	0		387	8.33333	91.6667	0
s5	35	2.2051	0.3	1.9051	15	4	0.406504	7	13.3333	3.67435	0	11	36.3636	4.98844	4.46238	2.46505	9.84	0	0	0			0	0			0	0		387	0	63.6364	0
s6	35	2.2051	0.329	1.8761	13	5	0.523013	5	15.1976	2.6651	0	10	0	4.53494	4.3354	2.30659	9.56	0	0	0			0	0			0	0		387	0	50	0
s7	35	2.2051	0.405	1.8001	18	2	0.207254	4	4.93827	2.2221	1	6	0	2.72097	4.37622	1.37105	9.65	0.103627	1177	8240.58			238.343	1668.72			0	0			0	66.6667	0
s8	35	2.2051	0.476	1.7291	30	5	0.323625	2	10.5042	1.15667	1	7	71.4286	3.17446	7.00648	0.999074	15.45	0.0647249	1109.59	7768.57			105.633	739.568			0	0			0	28.5714	0
s9	35	2.2051	0.377	1.8281	25	5	0.394011	9	13.2626	4.92314	0	14	35.7143	6.34892	5.75484	2.43273	12.69	0	0	0			0	0			0	0			0	64.2857	0
s10	35	2.071	0.27	1.801	17	1	0.0833333	6	3.7037	3.33148	1	7	14.2857	3.38001	5.7943	1.20808	12	0.0833333	513.147	3592.7			138.55	970.028			0	0			14.2857	85.7143	0
s11	35	2.6521	0.407	2.2451	24	6	0.472441	4	14.742	1.78166	1	10	0	3.7706	4.78866	2.08827	12.7	0.0787402	679.194	4755.24			46.072	322.564			0	0			9.5	40	0
s12	35	2.549	0.29	2.259	23	2	0.210526	13	6.89655	5.75476	1	15	13.3333	5.88466	3.72695	4.02474	9.5	0.105263	408.252	2858.3			59.1965	414.453	2		6.89655	0			6.66667	86.6667	0.210526
s13	35	2.6521	0.405	2.2471	30	2	0.145138	7	4.93827	3.11513	1	9	22.2222	3.39354	5.19588	1.73214	13.78	0.0725689	366.804	2568.11			74.2778	520.041			0	0			11.1111	77.7778	0
s14	35	2.5031	0.232	2.2711	15	3	0.692841	9	12.931	3.96284	0	12	25	4.79406	1.72985	6.937	4.33	0	593.421	4154.72			45.8912	321.298			0	0			0	75	0
s15	35	2.6521	0.429	2.2231	28	4	0.349345	9	9.32401	4.0484	0	13	30.7692	4.90178	4.31733	3.01112	11.45	0	511.727	3582.75			54.8827	384.25			0	0			0	69.2308	0
s16	35	2.8011	0.637	2.1641	12	3	0.361882	12	4.70958	5.54503	0	15	20	5.35504	2.95955	5.06834	8.29	0	1623.47	11366.4			344.716	2413.46			0	0			0	80	0
	35	2.39515	0.349812	2.04534	19.9375	med	0.352164	med	11.4035	4.19074		med	20.1763	5.06162	4.42867	3.13765	10.51	0.0368598	461.257	3229.4			78.887	552.312			0.431034	0			3.11855	69.4592	0.0131579
s1	36	1.4865	0.3267	1.1598	25	5	0.363901	48	15.3046	41.3864	0	53	9.43396	35.6542	9.24319	0.540939	13.74	0	402.807	28201.7			26.3194	1842.7			0	0			0	90.566	0
s2	36	2.5226	0.5853	1.9373	17	9	0.827967	39	15.3767	20.1311	1	49	18.3673	19.4244	4.30905	11.3714	10.87	0.0919963	8871.71	62113.4			576.957	4039.44	1	1	1.70853	0.516182			2.04082	79.5918	0.0919963
s3	36	2.5226	0.6098	1.9128	30	14	0.937082	42	22.9583	21.9573	1	57	24.5614	22.5957	5.92246	9.62438	14.94	0.0669344	2865.82	20064.4			124.827	873.949	1		1.63988	0			1.75439	73.6842	0.0669344
s4	36	1.922	0.216	1.706	26	7	0.523952	37	32.4074	21.6882	0	44	15.9091	22.8928	6.95109	6.32994	13.36	0	686.552	4806.75			21.185	148.323			0	0			0	84.0909	0
s5	36	2.2223	0.4623	1.76	21	10	0.848176	41	21.631	23.2955	2	53	18.8679	23.8492	5.30531	9.98998	11.79	0.169635	7946.96	55639			367.388	2572.19			0	0			3.77358	77.3585	0
s6	36	2.2223	0.205	2.0173	10	10	1.36612	39	48.7805	19.3328	1	50	20	22.4992	3.29388	15.1796	7.32	0.136612	366.076	2563.01			7.50456	52.5416		1	0	0.495712			2	78	0
s7	36	1.4865	0.3267	1.1598	25	11	0.800582	28	33.67	24.1421	0	39	28.2051	26.2361	9.24319	1.19007	13.74	0	402.807	28201.7			11.9634	837.591			0	0			26.5	71.7949	0
s8	36	2.5226	0.5853	1.9373	17	9	0.827967	28	15.3767	14.4531	1	38	23.6842	15.0638	4.30905	8.81866	10.87	0.0919963	8871.71	62113.4			576.957	4039.44	1	1	1.70853	0.516182			2.63158	73.6842	0.0919963
s9	36	2.5226	0.6098	1.9128	30	10	0.669344	29	16.3988	15.161	1	40	25	15.8567	5.92246	6.75395	14.94	0.0669344	2865.82	20064.4			174.758	1223.53	1		1.63988	0			2.5	72.5	0.0669344
s10	36	1.922	0.216	1.706	26	4	0.299401	26	18.5185	15.2403	0	30	13.3333	15.6087	6.95109	4.31587	13.36	0	686.552	4806.75			37.0738	259.565			0	0			0	86.6667	0
s11	36	2.2223	0.4623	1.76	21	10	0.848176	21	21.631	11.9318	0	31	32.2581	13.9495	5.30531	5.8432	11.79	0	7946.96	55639			367.388	2572.19			0	0			0	256.529	0
s12	36	2.2223	0.205	2.0173	10	7	0.956284	29	34.1463	14.3757	0	36	19.4444	16.1994	3.29388	10.9293	7.32	0	366.076	2563.01			10.7208	75.0594		1	0	0.495712			0	80.5556	0
s13	36	2.0121	0.1726	1.8395	7	7	1.69082	31	40.5562	16.8524	1	39	17.9487	19.3827	2.05755	18.9546	4.14	0.241546	315.595	2209.57			7.78167	54.4818			0	0			2.5641	79.4872	0
s14	36	2.0121	0.342	1.6701	20	13	0.915493	33	38.0117	19.7593	1	47	27.6596	23.3587	7.0573	6.65977	14.2	0.0704225	439.5	3077.09			11.5622	80.951			0	0			2.12766	70.2128	0
s15	36	1.4865	0.3267	1.1598	25	3	0.218341	34	9.18274	29.3154	0	37	8.10811	24.8907	9.24319	0.324563	13.74	0	402.807	28201.7			43.8657	3071.17			0	0			0	91.8919	0
s16	36	2.5226	0.5853	1.9373	17	9	0.827967	31	15.3767	16.0017	1	41	21.9512	16.2531	4.30905	9.51487	10.87	0.0919963	8871.71	62113.4			576.957	4039.44	1	1	1.70853	0.516182			2.43902	75.6098	0.0919963
s17	36	2.5226	0.6098	1.9128	30	10	0.669344	45	16.3988	23.5257	1	56	17.8571	22.1993	5.92246	9.45553	14.94	0.0669344	2865.82	20064.4			174.758	1223.53	1		1.63988	0			1.78571	80.3571	0.0669344
s18	36	1.922	0.216	1.706	26	9	0.673653	49	41.6667	28.7222	0	58	15.5172	30.1769	6.95109	8.34401	13.36	0	686.552	4806.75			16.4772	115.362			0	0			0	84.4828	0
	36	2.12636	0.392367	1.73399	21.2778	157	0.792476	med	25.4107	20.9596		med	19.8948	21.4495	5.86615	8.00782	11.9606	0.0608338	3103.43	25958.3			174.136	1506.75			0.558068	0.14111			2.78427	89.2813	0.0264885
s1	37	2.2051	0.093	2.1121	10	2	0.304878	2	21.5054	0.946925	1	4	50	1.81398	2.97492	1.34457	6.56	0.152439	0	0			0	0			0	0	1	387	20.8543	50	0
s2	37	2.3541	0.312	2.0421	18	3	0.263389	7	9.61538	3.42784	0	10	30	4.24791	4.83837	2.06681	11.39	0	0	0			0	0			0	0			0	73	0
s3	37	2.3541	0.246	2.1081	17	5	0.574713	5	20.3252	2.3718	0	10	50	4.24791	3.69568	2.70586	8.7	0	0	0			0	0			0	0			0	100	0
s4	37	2.5031	0.389	2.1141	24	1	0.0814996	35	2.57069	16.5555	1	36	2.77778	14.3822	4.90192	7.34406	12.27	0.0814996	397.508	2783.07	21.51		154.631	1082.61			0	0		387	2.77778	97.2222	0
s5	37	2.2051	0.3	1.9051	15	3	0.304878	37	10	19.4216	1	40	7.5	18.1398	4.46238	8.96382	9.84	0.101626	0	0			0	0			0	0		387	2.5	92.5	0
s6	37	2.2051	0.329	1.8761	13	7	0.732218	41	21.2766	21.8538	1	48	14.5833	21.7677	4.3354	11.0716	9.56	0.104603	0	0			0	0			0	0		387	2.08333	85.4167	0
s7	37	2.2051	0.405	1.8001	18	2	0.207254	39	4.93827	21.6655	1	41	4.87805	18.5933	4.37622	9.36882	9.65	0.103627	1177	8240.58			238.343	1668.72			0	0			2.43902	95.122	0
s8	37	2.2051	0.476	1.7291	30	4	0.2589	28	8.40336	16.1934	1	32	12.5	14.5118	7.00648	4.5672	15.45	0.0647249	1109.59	7768.57	10.31		132.041	924.46			0	0			3.125	87.5	0
s9	37	2.2051	0.377	1.8281	25	3	0.236407	28	7.95756	15.3164	1	31	9.67742	14.0583	5.75484	5.38677	12.69	0.0788022	0	0			0	0			0	0			3.22581	90.3226	0
s10	37	2.071	0.27	1.801	17	4	0.333333	29	14.8148	16.1022	0	33	12.1212	15.9343	5.7943	5.69525	12	0	513.147	3592.7	12.3		34.6374	242.507			0	0			0	87.8788	0
s11	37	2.6521	0.407	2.2451	24	5	0.393701	26	12.285	11.5808	0	31	16.129	11.6889	4.78866	6.47363	12.7	0	679.194	4755.24	4.98		55.2864	387.077			0	0			0	83.871	0
s12	37	2.549	0.29	2.259	23	4	0.421053	21	13.7931	9.29615	0	25	16	9.80777	3.72695	6.70789	9.5	0	408.252	2858.3	14.38		29.5983	207.226	2		6.89655	0			0	84	0.210526
s13	37	2.6521	0.405	2.2471	30	2	0.145138	29	4.93827	12.9055	1	31	6.45161	11.6889	5.19588	5.96626	13.78	0.0725689	366.804	2568.11	10.36		74.2778	520.041			0	0			3.22581	93.5484	0
s14	37	2.5031	0.232	2.2711	15	7	1.61663	31	30.1724	13.6498	0	38	18.4211	15.1812	1.72985	21.9672	4.33	0	593.421	4154.72	19.7		19.6677	137.699			0	0			0	81.5789	0
s15	37	2.6521	0.429	2.2231	28	4	0.349345	9	9.32401	4.0484	0	13	30.7692	4.90178	4.31733	3.01112	11.45	0	511.727	3582.75	14.61		54.8827	384.25			0	0			0	69.2308	0
s16	37	2.8011	0.637	2.1641	12	3	0.361882	12	4.70958	5.54503	0	15	20	5.35504	2.95955	5.06834	8.29	0	1623.47	11366.4	14.367		344.716	2413.46			0	0			0	80	0
	37	2.39515	0.349812	2.04534	19.9375	med	0.411576	med	12.2894	11.93		med	18.863	11.645	4.42867	6.73182	10.51	0.0474931	461.257	3229.4			71.1301	498.003			0.431034	0			2.51444	84.4495	0.0131579
		n. of PDGFRalpha JV+PV OPC in contact with leaky vessels	n. of remaining PDGFRalpha Pa OPC	n. of JV+PV OPC in contact with tight vessels	JV+PV OPC sum	% JV+PV OPC in contact with leaky vessel/total OPCs	dextran leaky vessel length, multiple of 100um	dextran tight vessel length, multiple of 100um	linear density of JV+PV OPC in contact with leaky vessel	linear density of JV+PV OPC in contact with tight vessel	OPC sum (JV+PV+Pa)	% JV+PV OPC in contact with tight vessel/total OPCs	number of leaky vessels	number of total vessel
s1	D1	0	1	8	8	0	0	5.74	0	1.39373	9	88.8889	0	12
s2	D1	3	0	5	8	37.5	1.32	5.87	2.27273	0.851789	8	62.5	1	11							JV OPC dextran		mean EAE WT 20 DPI
s3	D1	3	0	4	7	42.8571	0.37	14.94	8.10811	0.267738	7	57.1429	0	9									14
s4	D1	0	1	2	2	0	0	4.36	0	0.458716	3	66.6667	0	6
s5	D1	0	2	1	1	0	0	7.79	0	0.12837	3	33.3333	0	8
s6	D1	0	0	3	3	0	0	7.32	0	0.409836	3	100	0	10
s7	D1	0	0	1	1	0	0	13.74	0	0.0727802	1	100	0	5									mean EAE NG2KO 20 DPI
s8	D1	0	3	2	2	0	0	10.87	0	0.183993	5	40	0	7									5.2
s9	D1	0	0	3	3	0	0	7.94	0	0.377834	3	100	0	4
s10	D1	0	5	1	1	0	0	5.36	0	0.186567	6	16.6667	0	7
s11	D1	0	0	4	4	0	0	4.79	0	0.835073	4	100	0	7
s12	D1	0	4	2	2	0	0	3.32	0	0.60241	6	33.3333	0	4
s13	D1	0	0	3	3	0	0	4.14	0	0.724638	3	100	0	5
		6	16	39	45	6.18132			0.798526	0.499498		69.1178	1	95
s1	D2	0	2	8	8	0		3.19	0	0	10	80	0	8
s2	D2	0	4	8	8	0	0	5.74	0	1.39373	12	66.6667	0	5
s3	D2	5	1	5	10	45.4545	0.45	5.87	11.1111	0.851789	11	45.4545	1	4
s4	D2	4	5	11	15	20	0.27	11.23	14.8148	0.979519	20	55	0	11
s5	D2	0	7	2	2	0	0	4.36	0	0.458716	9	22.2222	0	6
s6	D2	0	4	5	5	0	0	7.79	0	0.641849	9	55.5556	0	8
s7	D2	0	3	3	3	0	0	7.32	0	0.409836	6	50	0	2
s8	D2	0	8	4	4	0	0	3.74	0	1.06952	12	33.3333	0	6
s9	D2	0	7	12	12	0	0	10.87	0	1.10396	19	63.1579	0	7
s10	D2	0	4	3	3	0	0	7.94	0	0.377834	7	42.8571	0	4
s11	D2	0	6	13	13	0	0	5.36	0	2.42537	19	68.4211	0	6
s12	D2	0	5	15	15	0	0	4.79	0	3.13152	20	75	0	7
s13	D2	0	4	2	2	0	0	3.32	0	0.60241	6	33.3333	0	4
s14	D2	0	3	3	3	0	0	4.14	0	0.724638	6	50	0	5
s15	D2	0	5	3	3	0	0	13.74	0	0.218341	8	37.5	0	12
s16	D2	0	4	9	9	0	0.16	6.02	0	1.49502	13	69.2308	0	11
s17	D2	1	3	8	9	8.33333	0.7	3.67	1.42857	2.17984	12	66.6667	1	9
s18	D2	0	6	2	2	0	0	13.51	0	0.148038	8	25	0	7
s19	D2	4	4	8	12	25	0.95	8.61	4.21053	0.929152	16	50	1	5
		14	85	124	138	5.19936			1.66132	1.00742		52.0736	3	127
s1	D3	0	2	2	2	0	3.2	5.49	0	0.364299	4	50	0	3
s2	D3	0	2	1	1	0	12.61	8.6	0	0.116279	3	33.3333	0	4
s3	D3	0	4	2	2	0	0	3.19	0	0	6	33.3333	0	8
s4	D3	0	6	2	2	0	0	5.74	0	0.348432	8	25	0	5
s5	D3	0	3	2	2	0	0.57	5.87	0	0.340716	5	40	0	6
s6	D3	4	6	2	6	33.3333	0.28	11.23	14.2857	0.178094	12	16.6667	1	2
s7	D3	0	3	2	2	0	0	4.36	0	0.458716	5	40	0	4
s8	D3	0	6	5	5	0	0	7.79	0	0.641849	11	45.4545	0	8
s9	D3	0	7	3	3	0	0	7.32	0	0.409836	10	30	0	5
s10	D3	0	3	4	4	0	0	3.74	0	1.06952	7	57.1429	0	5
s11	D3	0	2	0	0	0	0	10.87	0	0	2	0	0	7
s12	D3	0	5	3	3	0	0	7.94	0	0.377834	8	37.5	0	4
s13	D3	0	3	1	1	0	0	5.36	0	0.186567	4	25	0	2
s14	D3	0	6	0	0	0	0	4.79	0	0	6	0	0	7
s15	D3	0	3	2	2	0	0	3.32	0	0.60241	5	40	0	4
s16	D3	0	6	3	3	0	0	4.14	0	0.724638	9	33.3333	0	5
s17	D3	0	3	3	3	0	0	13.74	0	0.218341	6	50	0	4
s18	D3	11	9	0	11	55	6.73	6.48	1.63447	0	20	0	1	4
s19	D3	10	5	1	11	62.5	3.21	5.05	3.11526	0.19802	16	6.25	1	4
s20	D3	0	2	4	4	0	8.39	11.18	0	0.357782	6	66.6667	0	5
s21	D3	0	3	0	0	0	2.99	9.16	0	0	3	0	0	8
s22	D3	0	1	3	3	0	5.73	0.81	0	3.7037	4	75	0	1
		25	90	45		6.85606			0.865248	0.468047		32.0309	3	105
s1	D4	0	1	0	0	0	0	5.74	0	0	1	0	0	4
s2	D4	0	1	0	0	0	1.32	5.87	0	0	1	0	1	5
s3	D4	0	1	0	0	0	0.37	14.94	0	0	1	0	1	3
s4	D4	0	1	0	0	0	0	4.36	0	0	1	0	0	6
s5	D4	0	2	1	1	0	0	6.79	0	0.147275	3	33.3333	0	8
s6	D4	1	1	0	1	50	2.63	7.32	0.380228	0	2	0	0	4
s7	D4	0	1	0	0	0	0	13.74	0	0	1	0	0	5
s8	D4	0	3	0	0	0	0	10.87	0	0	3	0	0	3
s9	D4	0	1	0	0	0	0	7.94	0	0	1	0	0	4
s10	D4	0	5	0	0	0	0	5.36	0	0	5	0	0	4
s11	D4	0	1	0	0	0	0	4.79	0	0	1	0	0	7
s12	D4	0	4	0	0	0	0	3.32	0	0	4	0	0	4
s13	D4	0	0	2	2	0	0	3.14	0	0.636943	2	100	0	3
	D4	1	22	3	4	3.84615			0.0292483	0.0603245		10.2564	2	60
s1	D5	0	2	0	0	0		3.19	0	0	2	0	0	3
s2	D5	0	4	1	1	0	0	5.74	0	0.174216	5	20	0	5
s3	D5	0	1	1	1	0	0.45	5.87	0	0.170358	2	50	0	3
s4	D5	0	5	3	3	0	0.27	11.23	0	0.267142	8	37.5	0	4
s5	D5	0	7	1	1	0	0	4.36	0	0.229358	8	12.5	0	2
s6	D5	0	4	3	3	0	0	7.79	0	0.385109	7	42.8571	0	3
s7	D5	0	3	2	2	0	0	7.32	0	0.273224	5	40	0	4
s8	D5	0	8	1	1	0	0	3.74	0	0.26738	9	11.1111	0	4
s9	D5	0	7	3	3	0	0	10.87	0	0.275989	10	30	0	2
s10	D5	0	4	1	1	0	0	7.94	0	0.125945	5	20	0	4
s11	D5	0	6	1	1	0	0	5.36	0	0.186567	7	14.2857	0	3
s12	D5	0	5	1	1	0	0	4.79	0	0.208768	6	16.6667	0	3
s13	D5	0	4	2	2	0	0	3.32	0	0.60241	6	33.3333	0	4
s14	D5	0	3	3	3	0	0	4.14	0	0.724638	6	50	0	3
s15	D5	0	5	1	1	0	0	13.74	0	0.0727802	6	16.6667	0	3
s16	D5	0	4	2	2	0	0.16	6.02	0	0.332226	6	33.3333	0	2
s17	D5	1	3	1	2	20	0.074	3.67	13.5135	0.27248	5	20	1	2
s18	D5	0	6	2	2	0	0	13.51	0	0.148038	8	25	0	3
s18	D5	0	6	2	2	0	0	13.51	0	0.148038	8	25	0	3
s19	D5	0	4	3	3	0	0.95	8.61	0	0.348432	7	42.8571	0	5
	D5	1	91	34	35	1			0.675676	0.260655		27.0556	1	65
s1	D6	0	2	2	2	0	3.2	5.49	0	0.364299	4	50	0	3
s2	D6	0	2	1	1	0	12.61	8.6	0	0.116279	3	33.3333	0	4
s3	D6	0	4	2	2	0	0	3.19	0	0	6	33.3333	0	8
s4	D6	0	6	2	2	0	0	5.74	0	0.348432	8	25	0	5
s5	D6	5	3	1	6	55.5556	0.305	5.87	16.3934	0.170358	9	11.1111	1	12
s6	D6	0	6	1	1	0	0.27	11.23	0	0.0890472	7	14.2857	0	11
s7	D6	0	3	1	1	0	0	4.36	0	0.229358	4	25	0	28
s8	D6	0	6	5	5	0	0	7.79	0	0.641849	11	45.4545	0	8
s9	D6	0	7	3	3	0	0	7.32	0	0.409836	10	30	0	10
s10	D6	0	3	4	4	0	0	3.74	0	1.06952	7	57.1429	0	12
s11	D6	0	2	0	0	0	0	10.87	0	0	2	0	0	7
s12	D6	0	5	3	3	0	0	7.94	0	0.377834	8	37.5	0	4
s13	D6	0	3	1	1	0	0	5.36	0	0.186567	4	25	0	12
s14	D6	0	6	0	0	0	0	4.79	0	0	6	0	0	7
s15	D6	0	3	2	2	0	0	3.32	0	0.60241	5	40	0	24
s16	D6	0	6	3	3	0	0	4.14	0	0.724638	9	33.3333	0	5
s17	D6	0	3	3	3	0	0	13.74	0	0.218341	6	50	0	12
s18	D6	0	9	0	0	0	11.73	6.48	0	0	9	0	0	11
s19	D6	0	5	1	1	0	7.21	5.05	0	0.19802	6	16.6667	0	4
s20	D6	0	2	4	4	0	8.39	11.18	0	0.357782	6	66.6667	0	5
s21	D6	0	3	0	0	0	2.99	9.16	0	0	3	0	0	8
s22	D6	0	3	0	0	0	2.99	9.16	0	0	3	0	0	8
s23	D6	0	1	3	3	0	5.73	0.81	0	3.7037	4	75	0	1
	D6	5	93	42		2.41546			0.712758	0.426447		29.0795	1	209
s1	D7	0	1	1	1	0	0	5.74	0	0.174216	2	50	0	4
s2	D7	0	1	1	1	0	1.32	5.87	0	0.170358	2	50	0	5
s3	D7	0	1	3	3	0	0.37	14.94	0	0.200803	4	75	0	3
s4	D7	0	1	1	1	0	0	4.36	0	0.229358	2	50	0	6
s5	D7	0	2	1	1	0	0	6.79	0	0.147275	3	33.3333	0	8
s6	D7	1	1	1	2	33.3333	0.575	7.32	1.73913	0.136612	3	33.3333	1	4
s7	D7	0	1	1	1	0	0	13.74	0	0.0727802	2	50	0	5
s8	D7	0	3	2	2	0	0	10.87	0	0.183993	5	40	0	3
s9	D7	0	1	1	1	0	0	7.94	0	0.125945	2	50	0	4
s10	D7	0	5	2	2	0	0	5.36	0	0.373134	7	28.5714	0	4
s11	D7	0	1	3	3	0	0	4.79	0	0.626305	4	75	0	7
s12	D7	0	4	4	4	0	0	3.32	0	1.20482	8	50	0	4
s13	D7	0	0	2	2	0	0	3.14	0	0.636943	2	100	0	3
	D7	1	22	23	24	2.5641			0.133779	0.329426		52.7106	1	60
s1	D8	0	1	3	3	0	0	5.74	0	0.522648	4	75	0	12
s2	D8	0	0	1	1	0	1.32	5.87	0	0.170358	1	100	0	11
s3	D8	3	0	4	7	42.8571	0.296	14.94	10.1351	0.267738	7	57.1429	1	9
s4	D8	0	1	1	1	0	0	4.36	0	0.229358	2	50	0	6
s5	D8	0	2	1	1	0	0	7.79	0	0.12837	3	33.3333	0	8
s6	D8	0	0	3	3	0	0	7.32	0	0.409836	3	100	0	10
s7	D8	0	0	1	1	0	0	13.74	0	0.0727802	1	100	0	5
s8	D8	0	3	2	2	0	0	10.87	0	0.183993	5	40	0	7
s9	D8	0	0	1	1	0	0	7.94	0	0.125945	1	100	0	4
s10	D8	0	5	1	1	0	0	5.36	0	0.186567	6	16.6667	0	7
s11	D8	0	0	2	2	0	0	4.79	0	0.417537	2	100	0	7
s12	D8	0	4	2	2	0	0	3.32	0	0.60241	6	33.3333	0	14
s13	D8	0	0	3	3	0	0	4.14	0	0.724638	3	100	0	5
		3	16	25	28	3.2967			0.779626	0.310937		69.652	1	105
s1	D9	0	1	1	1	0	0	5.74	0	0.174216	2	50	0	5
s2	D9	0	1	1	1	0	1.32	5.87	0	0.170358	2	50	0	5
s3	D9	0	1	1	1	0	0.37	14.94	0	0.0669344	2	50	0	3
s4	D9	1	1	11	12	7.69231	1.98	4.36	0.505051	2.52294	13	84.6154	1	6
s5	D9	0	2	1	1	0	0	6.79	0	0.147275	3	33.3333	0	8
s6	D9	0	1	1	1	0	0	7.32	0	0.136612	2	50	0	4
s7	D9	0	1	0	0	0	0	13.74	0	0	1	0	0	5
s8	D9	0	3	0	0	0	0	10.87	0	0	3	0	0	3
s9	D9	0	1	1	1	0	0	7.94	0	0.125945	2	50	0	4
s10	D9	0	5	1	1	0	0	5.36	0	0.186567	6	16.6667	0	4
s11	D9	0	1	1	1	0	0	4.79	0	0.208768	2	50	0	7
s12	D9	0	4	1	1	0	0	3.32	0	0.301205	5	20	0	4
s13	D9	0	0	2	2	0	0	3.14	0	0.636943	2	100	0	3
	D9	1	22	22	23	0.591716			0.03885	0.359828		42.6627	1	61
s1	D10	0	2	0	0	0		3.19	0	0	2	0	0	5
s2	D10	0	4	1	1	0	0	5.74	0	0.174216	5	20	0	5
s3	D10	0	1	1	1	0	0.45	5.87	0	0.170358	2	50	0	3
s4	D10	0	5	3	3	0	0.27	11.23	0	0.267142	8	37.5	0	4
s5	D10	0	7	1	1	0	0	4.36	0	0.229358	8	12.5	0	2
s6	D10	0	4	3	3	0	0	7.79	0	0.385109	7	42.8571	0	3
s7	D10	0	3	2	2	0	0	7.32	0	0.273224	5	40	0	4
s8	D10	0	8	1	1	0	0	3.74	0	0.26738	9	11.1111	0	4
s9	D10	0	7	3	3	0	0	10.87	0	0.275989	10	30	0	2
s10	D10	0	4	1	1	0	0	7.94	0	0.125945	5	20	0	4
s11	D10	0	6	1	1	0	0	5.36	0	0.186567	7	14.2857	0	3
s12	D10	0	5	1	1	0	0	4.79	0	0.208768	6	16.6667	0	3
s13	D10	0	4	2	2	0	0	3.32	0	0.60241	6	33.3333	0	4
s14	D10	0	3	3	3	0	0	4.14	0	0.724638	6	50	0	3
s15	D10	0	5	1	1	0	0	13.74	0	0.0727802	6	16.6667	0	5
s16	D10	0	4	2	2	0	0.16	6.02	0	0.332226	6	33.3333	0	2
s17	D10	1	3	1	2	20	0.074	3.67	13.5135	0.27248	5	20	1	2
s18	D10	0	6	2	2	0	0	13.51	0	0.148038	8	25	0	3
s18	D10	0	6	2	2	0	0	13.51	0	0.148038	8	25	0	3
s19	D10	0	4	3	3	0	0.95	8.61	0	0.348432	7	42.8571	0	5
	D10	1	91	34	35	1			0.675676	0.260655		27.0556	1	69
s1	D11	0	1	0	0	0	0	5.74	0	0	1	0	0	8
s2	D11	0	0	0	0	0	0	5.87	0	0	0	#DIV/0!	2	7
s3	D11	5	0	0	5	100	2.54	14.94	1.9685	0	5	0	0	9
s4	D11	0	1	0	0	0	0	4.36	0	0	1	0	0	6
s5	D11	0	2	0	0	0	0	7.79	0	0	2	0	0	8
s6	D11	0	0	0	0	0	0	7.32	0	0	0	#DIV/0!	0	4
s7	D11	0	0	0	0	0	0	13.74	0	0	0	#DIV/0!	0	5
s8	D11	0	3	0	0	0	0	10.87	0	0	3	0	0	7
s9	D11	0	0	0	0	0	0	7.94	0	0	0	#DIV/0!	0	4
		5	7	0	5	11.1111			0.218723	0		#DIV/0!	2	58
s1	D12	0	2	1	1	0	3.2	5.49	0	0.182149	3	33.3333	0	3
s2	D12	0	2	0	0	0	12.61	8.6	0	0	2	0	0	4
s3	D12	0	4	2	2	0	0	5.19	0	0	6	33.3333	0	8
s4	D12	0	6	2	2	0	0	7.74	0	0.258398	8	25	0	5
s5	D12	5	3	1	6	55.5556	0.305	8.87	16.3934	0.11274	9	11.1111	1	12
s6	D12	0	6	1	1	0	0.27	11.23	0	0.0890472	7	14.2857	0	11
s7	D12	0	3	1	1	0	0	4.36	0	0.229358	4	25	0	10
s8	D12	0	6	2	2	0	0	10.79	0	0.185357	8	25	0	8
s9	D12	0	7	3	3	0	0	7.32	0	0.409836	10	30	0	10
s10	D12	0	3	1	1	0	0	5.8	0	0.172414	4	25	0	12
s11	D12	0	2	0	0	0	0	10.87	0	0	2	0	0	7
s12	D12	0	5	1	1	0	0	7.94	0	0.125945	6	16.6667	0	4
s13	D12	0	3	1	1	0	0	5.36	0	0.186567	4	25	0	12
s14	D12	0	6	0	0	0	0	4.79	0	0	6	0	0	7
s15	D12	0	3	2	2	0	0	3.32	0	0.60241	5	40	0	11
s16	D12	0	6	1	1	0	0	4.14	0	0.241546	7	14.2857	0	5
s17	D12	0	3	3	3	0	0	13.74	0	0.218341	6	50	0	9
s18	D12	3	9	0	3	25	4.4	6.48	0.681818	0	12	0	0	11
s19	D12	0	5	1	1	0	7.21	5.05	0	0.19802	6	16.6667	0	4
s20	D12	5	2	1	6	62.5	8.19	11.18	0.610501	0.0894454	8	12.5	0	5
s21	D12	0	3	0	0	0	2.99	9.16	0	0	3	0	0	8
s22	D12	0	3	0	0	0	2.99	9.16	0	0	3	0	0	8
s23	D12	0	1	0	0	0	5.73	0.81	0	0	1	0	0	1
	D12	13	93	24		6.21981			0.768946	0.143547		17.2688	1	175
s1	D13	0	2	2	2	0		3.19	0	0.626959	4	50	0	3
s2	D13	0	4	3	3	0	0	5.74	0	0.522648	7	42.8571	0	5
s3	D13	1	1	3	4	20	1	5.87	1	0.511073	5	60	1	3
s4	D13	0	5	3	3	0	0.27	11.23	0	0.267142	8	37.5	0	4
s5	D13	0	7	3	3	0	0	4.36	0	0.688073	10	30	0	2
s6	D13	0	4	3	3	0	0	7.79	0	0.385109	7	42.8571	0	3
s7	D13	0	3	2	2	0	0	7.32	0	0.273224	5	40	0	4
s8	D13	0	8	1	1	0	0	3.74	0	0.26738	9	11.1111	0	4
s9	D13	0	7	4	4	0	0	10.87	0	0.367985	11	36.3636	0	2
s10	D13	0	4	3	3	0	0	7.94	0	0.377834	7	42.8571	0	4
s11	D13	0	6	3	3	0	0	5.36	0	0.559701	9	33.3333	0	3
s12	D13	0	5	1	1	0	0	4.79	0	0.208768	6	16.6667	0	3
s13	D13	0	4	2	2	0	0	3.32	0	0.60241	6	33.3333	0	4
s14	D13	0	3	3	3	0	0	4.14	0	0.724638	6	50	0	3
s15	D13	0	5	2	2	0	0	13.74	0	0.14556	7	28.5714	0	3
s16	D13	1	4	2	3	14.2857	0.16	6.02	6.25	0.332226	7	28.5714	1	2
s17	D13	1	3	1	2	20	1	3.67	1	0.27248	5	20	1	2
s18	D13	0	6	5	5	0	0	13.51	0	0.370096	11	45.4545	0	3
s18	D13	0	6	5	5	0	0	13.51	0	0.370096	11	45.4545	0	3
s19	D13	0	4	3	3	0	0.95	8.61	0	0.348432	7	42.8571	0	5
	D13	3	91	54	57	2.71429			0.4125	0.411092		36.8894	3	65
s1	D14	0	1	0	0	0	0	5.74	0	0	1	0	0	5
s2	D14	1	1	0	1	50	2.32	5.87	0.431034	0	2	0	1	5
s3	D14	0	1	0	0	0	1.39	14.94	0	0	1	0	0	3
s4	D14	1	1	0	1	50	2.94	4.36	0.340136	0	2	0	1	6
s5	D14	0	2	0	0	0	0	6.79	0	0	2	0	0	8
s6	D14	0	1	0	0	0	0	7.32	0	0	1	0	0	4
s7	D14	0	1	0	0	0	0	13.74	0	0	1	0	0	5
s8	D14	0	3	0	0	0	0	10.87	0	0	3	0	0	3
s9	D14	0	1	0	0	0	0	7.94	0	0	1	0	0	4
s10	D14	1	5	0	1	16.6667	3.28	5.36	0.304878	0	6	0	1	4
s11	D14	0	1	0	0	0	0	4.79	0	0	1	0	0	7
s12	D14	0	4	0	0	0	0	3.32	0	0	4	0	0	4
s13	D14	0	0	0	0	0	0	3.14	0	0	0	#DIV/0!	0	3
	D14	3	22	0	3	8.97436			0.082773	0		#DIV/0!	3	61
s1	D15	0	2	0	0	0		3.19	0	0	2	0	0	5
s2	D15	0	4	1	1	0	0	5.74	0	0.174216	5	20	0	5
s3	D15	0	1	1	1	0	0.45	5.87	0	0.170358	2	50	0	3
s4	D15	0	5	3	3	0	0.27	11.23	0	0.267142	8	37.5	0	4
s5	D15	0	7	1	1	0	0	4.36	0	0.229358	8	12.5	0	2
s6	D15	0	4	3	3	0	0	7.79	0	0.385109	7	42.8571	0	3
s7	D15	0	3	2	2	0	0	7.32	0	0.273224	5	40	0	4
s8	D15	0	8	1	1	0	0	3.74	0	0.26738	9	11.1111	0	4
s9	D15	0	7	3	3	0	0	10.87	0	0.275989	10	30	0	2
s10	D15	1	4	1	2	16.6667	6	7.94	0.166667	0.125945	6	16.6667	3	4
s11	D15	0	6	1	1	0	0	5.36	0	0.186567	7	14.2857	0	3
s12	D15	0	5	1	1	0	0	4.79	0	0.208768	6	16.6667	0	3
s13	D15	0	4	2	2	0	0	3.32	0	0.60241	6	33.3333	0	4
s14	D15	0	3	3	3	0	0	4.14	0	0.724638	6	50	0	3
s15	D15	0	5	1	1	0	0	13.74	0	0.0727802	6	16.6667	0	5
s16	D15	0	4	2	2	0	0.16	6.02	0	0.332226	6	33.3333	0	2
s17	D15	1	3	1	2	20	0.74	3.67	1.35135	0.27248	5	20	4	2
s18	D15	0	6	2	2	0	0	13.51	0	0.148038	8	25	0	3
s18	D15	0	6	2	2	0	0	13.51	0	0.148038	8	25	0	3
s19	D15	0	4	3	3	0	0.95	8.61	0	0.348432	7	42.8571	0	5
	D15	2	91	34	36	1.83333			0.0759009	0.260655		26.8889	7	69
s1	D16	0	2	3	3	0	3.2	6	0	0.5	5	60	0	3
s2	D16	0	2	1	1	0	12.61	9	0	0.111111	3	33.3333	0	4
s3	D16	0	4	2	2	0	0	3.19	0	0	6	33.3333	0	8
s4	D16	0	6	2	2	0	0	5.74	0	0.348432	8	25	0	5
s5	D16	5	3	1	6	55.5556	0.9	5.87	5.55556	0.170358	9	11.1111	2	5
s6	D16	0	6	1	1	0	0.27	12.23	0	0.0817661	7	14.2857	0	6
s7	D16	3	3	1	4	42.8571	1.2	4.36	2.5	0.229358	7	14.2857	1	8
s8	D16	6	6	5	11	35.2941	1.03	7.79	5.82524	0.641849	17	29.4118	2	8
s9	D16	0	7	3	3	0	0	7.32	0	0.409836	10	30	0	4
s10	D16	2	3	4	6	22.2222	1.8	10.2	1.11111	0.392157	9	44.4444	2	6
s11	D16	0	2	0	0	0	1.3	10.87	0	0	2	0	0	7
s12	D16	0	5	3	3	0	2.7	7.94	0	0.377834	8	37.5	0	4
s13	D16	0	3	1	1	0	3.4	5.36	0	0.186567	4	25	0	7
s14	D16	0	6	0	0	0	0	4.79	0	0	6	0	0	7
s15	D16	0	3	2	2	0	0	3.32	0	0.60241	5	40	0	9
s16	D16	0	6	3	3	0	0	4.14	0	0.724638	9	33.3333	0	5
s17	D16	0	3	3	3	0	0	13.74	0	0.218341	6	50	0	3
s18	D16	0	9	0	0	0	11.73	6.48	0	0	9	0	0	5
s19	D16	0	5	1	1	0	7.21	5.05	0	0.19802	6	16.6667	0	4
s20	D16	0	2	4	4	0	8.39	11.18	0	0.357782	6	66.6667	0	5
s21	D16	0	3	0	0	0	2.99	9.16	0	0	3	0	0	5
s22	D16	0	3	0	0	0	2.99	9.16	0	0	3	0	0	8
s23	D16	0	1	3	3	0	5.73	0.81	0	3.7037	4	75	0	1
	D16	16	93	43		6.77952			0.651822	0.402355		27.7988	7	127
s1	D17	0	2	1	1	0	3.2	2.49	0	0.401606	3	33.3333	0	3
s2	D17	0	2	2	2	0	1.61	8.6	0	0.232558	4	50	0	4
s3	D17	1	4	2	3	14.2857	0.3	5.19	3.33333	0	7	28.5714	1	2
s4	D17	0	6	2	2	0	0	7.74	0	0.258398	8	25	0	5
s5	D17	0	3	1	1	0	0.305	1.87	0	0.534759	4	25	0	5
s6	D17	0	6	2	2	0	0.27	4.23	0	0.472813	8	25	0	3
s7	D17	2	3	3	5	25	0.6	4.36	3.33333	0.688073	8	37.5	2	5
s8	D17	0	6	2	2	0	0	4.79	0	0.417537	8	25	0	8
s9	D17	0	7	3	3	0	0	7.32	0	0.409836	10	30	0	4
s10	D17	1	3	3	4	14.2857	0.7	1.8	1.42857	1.66667	7	42.8571	1	4
s11	D17	0	2	3	3	0	0	1.87	0	1.60428	5	60	0	5
s12	D17	0	5	1	1	0	0	7.94	0	0.125945	6	16.6667	0	4
s13	D17	2	3	1	3	33.3333	0.9	5.36	2.22222	0.186567	6	16.6667	1	5
s14	D17	0	6	4	4	0	0	4.79	0	0.835073	10	40	0	2
s15	D17	0	3	2	2	0	0	3.32	0	0.60241	5	40	0	2
s16	D17	0	6	2	2	0	0	4.14	0	0.483092	8	25	0	5
s17	D17	0	3	3	3	0	0	13.74	0	0.218341	6	50	0	6
s18	D17	3	9	3	6	20	0.8	6.48	3.75	0.462963	15	20	1	5
s19	D17	0	5	1	1	0	0	5.05	0	0.19802	6	16.6667	0	2
s20	D17	5	2	1	6	62.5	1.25	2.18	4	0.458716	8	12.5	1	5
s21	D17	0	3	0	0	0	0	9.16	0	0	3	0	0	4
s22	D17	0	3	0	0	0	0	9.16	0	0	3	0	0	4
s23	D17	0	1	0	0	0	0	0.81	0	0	1	0	0	1
	D17	14	93	42		7.36542			0.785542	0.445985		26.9462	7	93
s1	D18	0	2	0	0	0		3.19	0	0	2	0	0	4
s2	D18	0	4	0	0	0	0	5.74	0	0	4	0	0	5
s3	D18	0	8	1	1	0	0	3.74	0	0.26738	9	11.1111	0	4
s4	D18	4	5	1	5	40	0.47	11.23	8.51064	0.0890472	10	10	1	5
s5	D18	0	7	1	1	0	0	4.36	0	0.229358	8	12.5	0	6
s6	D18	0	4	0	0	0	0	7.79	0	0	4	0	0	8
s7	D18	2	3	1	3	33.3333	0.48	7.32	4.16667	0.136612	6	16.6667	1	2
s8	D18	5	1	1	6	55.5556	0.45	5.87	0	0.26738	9	11.1111	0	2
s9	D18	0	7	1	1	0	0	10.87	0	0.0919963	8	12.5	0	4
s10	D18	0	4	2	2	0	0	7.94	0	0.251889	6	33.3333	0	4
s11	D18	0	6	0	0	0	0	5.36	0	0	6	0	0	2
s12	D18	0	5	1	1	0	0	4.79	0	0.208768	6	16.6667	0	5
s13	D18	0	4	1	1	0	0	3.32	0	0.301205	5	20	0	4
s14	D18	0	3	1	1	0	0	4.14	0	0.241546	4	25	0	3
s15	D18	0	5	1	1	0	0	13.74	0	0.0727802	6	16.6667	0	4
s16	D18	0	4	1	1	0	0.16	6.02	0	0.166113	5	20	0	5
s17	D18	2	3	1	3	33.3333	0.7	3.67	2.85714	0.27248	6	16.6667	1	4
s18	D18	0	6	2	2	0	0	13.51	0	0.148038	8	25	0	3
s19	D18	4	4	8	12	25	0.95	8.61	4.21053	0.929152	16	50	1	5
		17	85	24	41	9.8538			1.03921	0.193355		15.6433	4	79
s1	D19	0	2	1	1	0	0	5.49	0	0.182149	3	33.3333	0	3
s2	D19	0	2	0	0	0	0	8.6	0	0	2	0	0	4
s3	D19	0	4	2	2	0	0	5.19	0	0	6	33.3333	0	8
s4	D19	0	6	2	2	0	0	7.74	0	0.258398	8	25	0	5
s5	D19	4	3	1	5	50	0.32	8.87	12.5	0.11274	8	12.5	1	4
s6	D19	1	6	3	4	10	0.33	11.23	3.0303	0.267142	10	30	1	5
s7	D19	0	3	1	1	0	0	4.36	0	0.229358	4	25	0	4
s8	D19	0	6	2	2	0	0	10.79	0	0.185357	8	25	0	5
s9	D19	0	7	3	3	0	0	7.32	0	0.409836	10	30	0	5
s10	D19	0	3	1	1	0	0	5.8	0	0.172414	4	25	0	5
s11	D19	0	2	2	2	0	0	10.87	0	0.183993	4	50	0	4
s12	D19	0	5	1	1	0	0	7.94	0	0.125945	6	16.6667	0	4
s13	D19	0	3	1	1	0	0	5.36	0	0.186567	4	25	0	5
s14	D19	0	6	0	0	0	0	4.79	0	0	6	0	0	5
s15	D19	0	3	2	2	0	0	3.32	0	0.60241	5	40	0	5
s16	D19	0	6	1	1	0	0	4.14	0	0.241546	7	14.2857	0	5
s17	D19	0	3	3	3	0	0	13.74	0	0.218341	6	50	0	5
s18	D19	2	9	2	4	15.3846	6.1	6.48	0.327869	0.308642	13	15.3846	1	5
s19	D19	1	5	1	2	14.2857	7.9	5.05	0.126582	0.19802	7	14.2857	1	4
s20	D19	5	2	1	6	62.5	10.19	11.18	0.490677	0.0894454	8	12.5	0	5
s21	D19	1	3	3	4	14.2857	5.8	9.8	0.172414	0.306122	7	42.8571	1	8
s22	D19	0	3	2	2	0	2.99	9.16	0	0.218341	5	40	0	8
s23	D19	0	1	2	2	0	5.73	0.78	0	2.5641	3	66.6667	0	1
	D19	14	93	37		7.23722			0.723819	0.306994		27.2527	5	112
s1	D20	0	2	2	2	0	0	1.49	0	1.34228	4	50	0	3
s2	D20	0	2	2	2	0	0	6.6	0	0.30303	4	50	0	4
s3	D20	0	4	2	2	0	0	5.5	0	0	6	33.3333	0	8
s4	D20	0	6	2	2	0	0	7.3	0	0.273973	8	25	0	5
s5	D20	3	3	1	4	42.8571	0.39	9.1	7.69231	0.10989	7	14.2857	1	2
s6	D20	0	6	3	3	0	0	2.9	0	1.03448	9	33.3333	0	2
s7	D20	0	3	4	4	0	0	4.4	0	0.909091	7	57.1429	0	2
s8	D20	0	6	2	2	0	0	5.7	0	0.350877	8	25	0	8
s9	D20	0	7	3	3	0	0	7.32	0	0.409836	10	30	0	2
s10	D20	0	3	1	1	0	0	5.8	0	0.172414	4	25	0	2
s11	D20	3	2	2	5	42.8571	0.68	10.87	4.41176	0.183993	7	28.5714	1	7
s12	D20	0	5	1	1	0	0	7.94	0	0.125945	6	16.6667	0	2
s13	D20	0	3	1	1	0	0	5.36	0	0.186567	4	25	0	2
s14	D20	0	6	0	0	0	0	4.79	0	0	6	0	0	2
s15	D20	0	3	2	2	0	0	3.32	0	0.60241	5	40	0	3
s16	D20	3	6	1	4	30	0.68	4.14	4.41176	0.241546	10	10	1	1
s17	D20	0	3	3	3	0	0	4.73	0	0.634249	6	50	0	2
s18	D20	0	9	2	2	0	0	4.4	0	0.454545	11	18.1818	0	2
s19	D20	0	5	1	1	0	0	4.8	0	0.208333	6	16.6667	0	3
s20	D20	0	2	1	1	0	0	5.6	0	0.178571	3	33.3333	0	1
s21	D20	0	3	3	3	0	0	5.3	0	0.566038	6	50	0	2
s22	D20	0	3	2	2	0	0	5.3	0	0.377358	5	40	0	1
s23	D20	0	1	4	4	0	0	2.5	0	1.6	5	80	0	1
	D20	9	93	45		5.03106			0.71808	0.446323		32.6746	3	67
microscopic field	case number	stack volume 10^6 um^3	claudin5 vessel length per field= sum of vessel length expressed in multiple of 100 um	vessel number per field	number of microvascular intersections	number of claudin-5 sprouting points	claudin-5 area fraction	collagen IV area fraction	vessel density= n. of vessel/CVL= vessel length	intersection CVL density	sprouting point CVL density	vessel density volume	intersection density volume	sprouting point density volume
s1	30	0.208071	2.83	3	1	0	1.48	3.09	1.06007	0.353357	0	14.4181	4.80604	0
s2	30	0.176691	1.43	1	4	2	1.87	1.38	0.699301	2.7972	1.3986	5.65961	22.6385	11.3192
s3	30	0.17887	1.35	1	2	0	2.48	2.3	0.740741	1.48148	0	5.59066	11.1813	0
s4	30	0.15904	1.38	3	0	0	0.74	1	2.17391	0	0	18.8632	0	0
s5	30	0.15904	1.8	3	0	1	2.21	0.72	1.66667	0	0.555556	18.8632	0	6.28773
s6	30	0.11587	1.06	5	0	1	1.65	0.68	4.71698	0	0.943396	43.152	0	8.63039
s7	30	0.635418	6.44	5	11	0	6.27	3.2	0.776398	1.70807	0	7.86884	17.3114	0
s8	30	0.148772	3.08	2	5	0	4.38	1.95	0.649351	1.62338	0	13.4434	33.6085	0
s9	30	0.211722	1.36	1	2	0	2.65	4.77	0.735294	1.47059	0	4.72317	9.44635	0
s10	30	0.329314	2.7	6	2	0	2.25	2.1	2.22222	0.740741	0	18.2197	6.07324	0
s11	30	0.249018	1.72	3	1	1	2.43	2.93	1.74419	0.581395	0.581395	12.0473	4.01577	4.01577
s12	30	0.27519	1.3	1	1	1	1.73	1.4	0.769231	0.769231	0.769231	3.63385	3.63385	3.63385
s13	30	0.10614	1	1	2	1	1.56	4.05	1	2	1	9.42152	18.843	9.42152
s14	30	0.155724	1.65	2	1	0	0.99	2.09	1.21212	0.606061	0	12.8433	6.42163	0
s15	30	0.155724	1.2	2	1	1	2.34	2.26	1.66667	0.833333	0.833333	12.8433	6.42163	6.42163
s16	30	1.27633	10.64	21	1	1	2.18	2.14	1.97368	0.093985	0.093985	16.4535	0.783499	0.783499
s17	30	1.62168	7.9	21	2	1	2.88	1.42	2.65823	0.253165	0.126582	12.9495	1.23329	0.616643
s18	30	1.10365	3.08	22	1	1	2.49	1.31	7.14286	0.324675	0.324675	19.9339	0.906087	0.906087
s19	30	2.13372	1.36	17	1	1	1.99	1.36	12.5	0.735294	0.735294	7.96732	0.468666	0.468666
s20	30	2.35445	2.5	14	1	1	3.35	3.39	5.6	0.4	0.4	5.9462	0.424728	0.424728
	30								2.5854	0.838598	0.388102	13.2421	7.41088	2.64649
S1	31	0.88592	6.39	16	7	0	3.46	1.29	2.50391	1.09546	0	18.0603	7.90139	0
s2	31	1.18623	5.03	16	10	1	1.94	1.89	3.18091	1.98807	0.198807	13.4881	8.43005	0.843005
s3	31	1.18623	6.8	14	6	1	1.9	2.02	2.05882	0.882353	0.147059	11.8021	5.05803	0.843005
s4	31	1.10365	10.73	18	2	1	2.86	2.36	1.67754	0.186393	0.0931966	16.3096	1.81217	0.906087
s5	31	0.956494	7.79	17	10	2	2.56	1.9	2.18228	1.2837	0.256739	17.7732	10.4549	2.09097
s6	31	1.02106	7	16	4	1	2	1.77	2.28571	0.571429	0.142857	15.67	3.91749	0.979374
s7	31	0.956494	7.98	18	6	2	1.55	1.63	2.25564	0.75188	0.250627	18.8187	6.27291	2.09097
s8	31	1.83941	0.33	5	5	1	1.87	3.39	15.1515	15.1515	3.0303	2.71826	2.71826	0.543652
s9	31	1.39795	9.6	3	4	1	1.57	1.76	0.3125	0.416667	0.104167	2.146	2.86133	0.715332
s10	31	0.359336	9.34	7	7	2	2.92	3.42	0.749465	0.749465	0.214133	19.4804	19.4804	5.56582
s11	31	0.359336	8.77	2	10	2	2.04	2.15	0.22805	1.14025	0.22805	5.56582	27.8291	5.56582
s12	31	0.550564	9.36	11	6	1	0.38	1.676	1.17521	0.641026	0.106838	19.9795	10.8979	1.81632
s13	31	0.189027	5	24	2	1	2.33	3.44	4.8	0.4	0.2	126.966	10.5805	5.29026
s14	31	1.54511	5.81	18	10	2	2.74	4	3.09811	1.72117	0.344234	11.6497	6.47205	1.29441
s15	31	1.98656	4.24	20	4	0	1.8	1.69	4.71698	0.943396	0	10.0676	2.01353	0
s16	31	1.76583	6	17	6	2	2.3	1.98	2.83333	1	0.333333	9.62718	3.39783	1.13261
s17	31	1.32438	6.75	23	5	1	3.4	1.85	3.40741	0.740741	0.148148	17.3667	3.77536	0.755073
	31								3.09514	1.74491	0.341088	19.8523	7.87489	1.79016
s1	32	1.54511	6.14	16	3	0	2.55	2.46	2.60586	0.488599	0	10.3553	1.94162	0
s2	32	1.17872	5.23	21	0	0	2.05	2.72	4.0153	0	0	17.8159	0	0
s3	32	1.54511	6.44	17	10	0	5.72	8.04	2.63975	1.5528	0	11.0025	6.47205	0
s4	32	1.69226	3.08	21	10	0	1.52	1.85	6.81818	3.24675	0	12.4095	5.90926	0
s5	32	1.33639	1.36	17	9	1	2.3	2.35	12.5	6.61765	0.735294	12.7209	6.73457	0.748285
s6	32	1.33639	2.5	19	10	1	1.08	1.74	7.6	4	0.4	14.2174	7.48285	0.748285
s7	32	1.41147	1.42	21	1	1	2.85	3.53	14.7887	0.704225	0.704225	14.8781	0.708483	0.708483
s8	32	1.4006	1.3	15	2	0	1.04	1.39	11.5385	1.53846	0	10.7097	1.42796	0
s9	32	2.0413	1	18	5	1	1.18	1.21	18	5	1	8.81791	2.44942	0.489884
s10	32	1.2508	1.65	24	2	0	3.21	3.96	14.5455	1.21212	0	19.1877	1.59898	0
s11	32	1.2508	1.81	19	3	1	1.79	1.05	10.4972	1.65746	0.552486	15.1903	2.39847	0.799489
s12	32	1.54511	10.64	11	0	0	2.04	2.15	1.03383	0	0	7.11926	0	0
s13	32	1.98656	7.9	11	10	0	0.38	1.676	1.39241	1.26582	0	5.5372	5.03382	0
s14	32	1.76583	3.08	14	10	0	2.33	3.44	4.54545	3.24675	0	7.92826	5.66304	0
	32								8.03719	2.18076	0.242286	11.9921	3.41575	0.249602
s1	33	1.05109	2.5	14	1	0	1.76	1.53	5.6	0.4	0	13.3195	0.951392	0
s2	33	1.05109	1.42	27	2	0	1.76	1.53	19.0141	1.40845	0	25.6876	1.90278	0
s3	33	1.12617	1.3	25	5	1	0.98	0.78	19.2308	3.84615	0.769231	22.1991	4.43983	0.887965
s4	33	1.12617	1	22	2	1	1.72	2	22	2	1	19.5352	1.77593	0.887965
s5	33	1.12617	1.65	12	4	1	2.22	1.95	7.27273	2.42424	0.606061	10.6556	3.55186	0.887965
s6	33	0.976014	1.81	21	3	1	1.18	1.11	11.6022	1.65746	0.552486	21.5161	3.07373	1.02458
s7	33	0.976014	10.64	12	22	1	1.33	0.98	1.12782	2.06767	0.093985	12.2949	22.5407	1.02458
s8	33	1.57664	7.9	14	5	1	1.17	0.81	1.77215	0.632911	0.126582	8.87965	3.17131	0.634261
s9	33	0.976014	6.08	18	2	1	0.64	0.51	2.96053	0.328947	0.164474	18.4424	2.04915	1.02458
s10	33	1.41147	1.42	21	1	0	2.85	3.53	14.7887	0.704225	0	14.8781	0.708483	0
s11	33	1.4006	1.3	15	2	0	1.04	1.39	11.5385	1.53846	0	10.7097	1.42796	0
s12	33	2.0413	1	18	5	1	1.18	1.21	18	5	1	8.81791	2.44942	0.489884
s13	33	1.2508	1.65	24	2	0	3.21	3.96	14.5455	1.21212	0	19.1877	1.59898	0
s14	33	1.2508	1.81	19	3	1	1.79	1.05	10.4972	1.65746	0.552486	15.1903	2.39847	0.799489
s15	33	1.54511	10.64	11	0	0	2.04	2.15	1.03383	0	0	7.11926	0	0
s16	33	1.98656	7.9	11	10	0	0.38	1.676	1.39241	1.26582	0	5.5372	5.03382	0
s17	33	1.76583	3.08	14	10	0	2.33	3.44	4.54545	3.24675	0	7.92826	5.66304	0
	33								9.81893	1.72886	0.286194	14.2293	3.6904	0.450662
s1	34	1.54511	6.14	16	3	0	2.55	2.46	2.60586	0.488599	0	10.3553	1.94162	0
s2	34	1.17872	5.23	21	0	0	2.05	2.72	4.0153	0	0	17.8159	0	0
s3	34	1.54511	6.44	17	10	0	5.72	8.04	2.63975	1.5528	0	11.0025	6.47205	0
s4	34	1.69226	3.08	21	10	0	1.52	1.85	6.81818	3.24675	0	12.4095	5.90926	0
s5	34	1.33639	4.36	17	9	1	2.3	2.35	3.89908	2.06422	0.229358	12.7209	6.73457	0.748285
s6	34	1.33639	2.5	19	10	0	1.08	1.74	7.6	4	0	14.2174	7.48285	0
s7	34	1.41147	4.42	21	1	1	2.85	3.53	4.75113	0.226244	0.226244	14.8781	0.708483	0.708483
s8	34	1.4006	1.3	15	2	0	1.04	1.39	11.5385	1.53846	0	10.7097	1.42796	0
s9	34	2.0413	1	18	5	1	1.18	1.21	18	5	1	8.81791	2.44942	0.489884
s10	34	1.2508	1.65	24	2	0	3.21	3.96	14.5455	1.21212	0	19.1877	1.59898	0
s11	34	1.2508	2.6	19	3	1	1.79	1.05	7.30769	1.15385	0.384615	15.1903	2.39847	0.799489
s12	34	1.54511	10.64	11	0	0	2.04	2.15	1.03383	0	0	7.11926	0	0
s13	34	1.98656	7.9	11	10	0	0.38	1.676	1.39241	1.26582	0	5.5372	5.03382	0
	34	1.76583	3.08	14	10	0	2.33	3.44	4.54545	3.24675	0	7.92826	5.66304	0
									6.47804	1.7854	0.131444	11.9921	3.41575	0.196153
s1	35	0.88592	6.39	16	7	0	3.46	1.29	2.50391	1.09546	0	18.0603	7.90139	0
s2	35	1.18623	5.03	16	10	0	1.94	1.89	3.18091	1.98807	0	13.4881	8.43005	0
s3	35	1.18623	6.8	14	6	1	1.9	2.02	2.05882	0.882353	0.147059	11.8021	5.05803	0.843005
s4	35	1.10365	10.73	18	2	1	2.86	2.36	1.67754	0.186393	0.0931966	16.3096	1.81217	0.906087
s5	35	0.956494	7.79	17	10	1	2.56	1.9	2.18228	1.2837	0.12837	17.7732	10.4549	1.04549
s6	35	1.02106	7	16	4	0	2	1.77	2.28571	0.571429	0	15.67	3.91749	0
s7	35	0.956494	7.98	18	6	0	1.55	1.63	2.25564	0.75188	0	18.8187	6.27291	0
s8	35	1.83941	0.409	5	5	1	1.87	3.39	12.2249	12.2249	2.44499	2.71826	2.71826	0.543652
s9	35	1.9	9.6	3	4	1	1.57	1.76	0.3125	0.416667	0.104167	1.57895	2.10526	0.526316
s10	35	0.359336	12.34	7	7	1	2.92	3.42	0.567261	0.567261	0.0810373	19.4804	19.4804	2.78291
s11	35	0.359336	8.77	2	10	0	2.04	2.15	0.22805	1.14025	0	5.56582	27.8291	0
s12	35	0.550564	9.36	11	6	1	0.38	1.676	1.17521	0.641026	0.106838	19.9795	10.8979	1.81632
s13	35	0.189027	5	24	2	0	2.33	3.44	4.8	0.4	0	126.966	10.5805	0
s14	35	1.54511	9.81	18	10	1	2.74	4	1.83486	1.01937	0.101937	11.6497	6.47205	0.647205
s15	35	1.98656	4.24	20	4	0	1.8	1.69	4.71698	0.943396	0	10.0676	2.01353	0
s16	35	1.76583	6	17	6	0	2.3	1.98	2.83333	1	0	9.62718	3.39783	0
	35	1.32438	6.75	23	5	0	3.4	1.85	3.40741	0.740741	0	17.3667	3.77536	0
									2.83796	1.52076	0.188682	19.819	7.83042	0.53594
s1	36	0.88592	6.39	16	7	0	3.46	1.29	2.50391	1.09546	0	18.0603	7.90139	0
s2	36	1.18623	5.03	16	10	0	1.94	1.89	3.18091	1.98807	0	13.4881	8.43005	0
s3	36	1.18623	6.8	14	6	0	1.9	2.02	2.05882	0.882353	0	11.8021	5.05803	0
s4	36	1.10365	10.73	18	2	1	2.86	2.36	1.67754	0.186393	0.0931966	16.3096	1.81217	0.906087
s5	36	0.956494	7.79	17	10	0	2.56	1.9	2.18228	1.2837	0	17.7732	10.4549	0
s6	36	1.02106	7	16	4	0	2	1.77	2.28571	0.571429	0	15.67	3.91749	0
s7	36	0.956494	7.98	18	6	0	1.55	1.63	2.25564	0.75188	0	18.8187	6.27291	0
s8	36	1.83941	0.93	5	5	1	1.87	3.39	5.37634	5.37634	1.07527	2.71826	2.71826	0.543652
s9	36	1.39795	9.6	3	4	1	1.57	1.76	0.3125	0.416667	0.104167	2.146	2.86133	0.715332
s10	36	0.359336	9.34	7	7	0	2.92	3.42	0.749465	0.749465	0	19.4804	19.4804	0
s11	36	0.359336	8.77	2	10	0	2.04	2.15	0.22805	1.14025	0	5.56582	27.8291	0
s12	36	0.550564	9.36	11	6	1	0.38	1.676	1.17521	0.641026	0.106838	19.9795	10.8979	1.81632
s13	36	0.189027	5	24	2	1	2.33	3.44	4.8	0.4	0.2	126.966	10.5805	5.29026
s14	36	1.54511	5.81	18	10	0	2.74	4	3.09811	1.72117	0	11.6497	6.47205	0
s15	36	1.98656	4.24	20	4	0	1.8	1.69	4.71698	0.943396	0	10.0676	2.01353	0
s16	36	1.76583	6	17	6	0	2.3	1.98	2.83333	1	0	9.62718	3.39783	0
s17	36	1.32438	6.75	23	5	0	3.4	1.85	3.40741	0.740741	0	17.3667	3.77536	0
s18	36								2.52013	1.1699	0.09291	19.8523	7.87489	0.545391
	36
s1	37	1.05109	2.5	14	1	0	1.76	1.53	5.6	0.4	0	13.3195	0.951392	0
s2	37	1.05109	1.42	27	2	0	1.76	1.53	19.0141	1.40845	0	25.6876	1.90278	0
s3	37	1.12617	1.3	25	5	1	0.98	0.78	19.2308	3.84615	0.769231	22.1991	4.43983	0.887965
s4	37	1.12617	1	22	2	1	1.72	2	22	2	1	19.5352	1.77593	0.887965
s5	37	1.12617	2.85	12	4	1	2.22	1.95	4.21053	1.40351	0.350877	10.6556	3.55186	0.887965
s6	37	0.976014	1.81	21	3	0	1.18	1.11	11.6022	1.65746	0	21.5161	3.07373	0
s7	37	0.976014	10.64	12	22	1	1.33	0.98	1.12782	2.06767	0.093985	12.2949	22.5407	1.02458
s8	37	1.57664	10.9	14	5	1	1.17	0.81	1.2844	0.458716	0.0917431	8.87965	3.17131	0.634261
s9	37	0.976014	6.08	18	2	0	0.64	0.51	2.96053	0.328947	0	18.4424	2.04915	0
s10	37	1.41147	1.42	21	1	0	2.85	3.53	14.7887	0.704225	0	14.8781	0.708483	0
s11	37	1.4006	1.3	15	2	0	1.04	1.39	11.5385	1.53846	0	10.7097	1.42796	0
s12	37	2.0413	1	18	5	1	1.18	1.21	18	5	1	8.81791	2.44942	0.489884
s13	37	1.2508	1.65	24	2	0	3.21	3.96	14.5455	1.21212	0	19.1877	1.59898	0
s14	37	1.2508	1.81	19	3	0	1.79	1.05	10.4972	1.65746	0	15.1903	2.39847	0
s15	37	1.54511	10.64	11	0	0	2.04	2.15	1.03383	0	0	7.11926	0	0
s16	37	1.98656	7.9	11	10	0	0.38	1.676	1.39241	1.26582	0	5.5372	5.03382	0
									9.92665	1.55931	0.206615	14.6231	3.56711	0.300789
[truncated: 13 more columns]
